# Supplementary material for: (E)-Ethyl 2-anilino-5-[3-(dimethyl­amino)­acrylo­yl]-4-phenyl­thio­phene-3-carboxyl­ate
Source: Acta Crystallogr Sect E Struct Rep Online. 2013 Feb 6;69(Pt 3):o351. doi: 10.1107/S1600536813003231 (PMC3588423; doi:10.1107/S1600536813003231)
Supplement: Supplementary file 1 [file e-69-0o351-sup1.cif]

##############################################################################
#                                                                            #
# This CIF contains the data in a paper accepted for publication in          #
# Acta Crystallographica Section E. It conforms to the requirements of       #
# Notes for Authors for Acta Crystallographica Section E, and has been       #
# peer reviewed under the auspices of the IUCr Commission on Journals.       #
#                                                                            #
# Full details of the Crystallographic Information File format               #
# are given in the paper "The Crystallographic Information File (CIF):       #
# a New Standard Archive File for Crystallography" by S. R. Hall, F. H.      #
# Allen and I. D. Brown [Acta Cryst. (1991), A47, 655-685].                  #
#                                                                            #
# The current version of the core CIF dictionary is obtainable from          #
# ftp://ftp.iucr.org/pub/cif_core.dic.                                       #
#                                                                            #
# Software is freely available for graphical display of the structure(s)     #
# in this CIF. For information consult the CIF software page                 #
# http://www.iucr.org/resources/cif/software.                                #
#                                                                            #
# This file may be used for bona fide research purposes within the           #
# scientific community so long as proper attribution is given to the journal # 
# article from which it was obtained.                                        #
#                                                                            #
##############################################################################
data_global
_audit_creation_method     'form.cif (version 2.0)'
_journal_data_validation_number     ?
_journal_date_recd_electronic     2013-01-28
_journal_date_accepted     2013-01-31
_journal_name_full     'Acta Crystallographica, Section E'
_journal_year     2013
_journal_volume     69
_journal_issue      3
_journal_page_first     o351
_journal_page_last     o351
_journal_paper_category     QO
_journal_paper_doi     10.1107/S1600536813003231
_journal_coeditor_code     RZ5041
_publ_contact_author_name     'Yousuf, S. '
_publ_contact_author_address
;
      H.E.J. Research Institute of Chemistry,
      International Center for Chemical and Biological Sciences,
      University of Karachi,
      Karachi 75270, Pakistan
;
_publ_contact_author_email     'dr.sammer.yousuf@gmail.com'
_publ_contact_author_fax     '+92-21 34819018-9'
_publ_contact_author_phone     '+92-21 34824924'
_publ_section_title
;
(<i>E</i>)-Ethyl
2-anilino-5-[3-(dimethylamino)acryloyl]-4-phenylthiophene-3-carboxylate
;
loop_
    _publ_author_name
    _publ_author_footnote
    _publ_author_address
    'Yahia Nasser Mabkhot' ?
;
Department of Chemistry, College of Science,
King Saud University,
PO Box 2455, Riyadh 11451, Saudi Arabia
;
    'Assem Barakat' ?
;
Department of Chemistry, College of Science,
King Saud University,
PO Box 2455, Riyadh 11451, Saudi Arabia
Department of Chemistry, Faculty of Science,
Alexandria University,  PO Box 426, Ibrahimia,
21321 Alexandria, Egypt
;
    'Fatima Alatibi' ?
;
Department of Chemistry, College of Science,
King Saud University,
PO Box 2455, Riyadh 11451, Saudi Arabia
;
    'M. Iqbal Choudhary' ?
;
H.E.J. Research Institute of Chemistry,
International Center for Chemical and Biological Sciences,
University of Karachi,
Karachi 75270, Pakistan
Department of Chemistry, College of Science,
King Saud University,
PO Box 2455, Riyadh 11451, Saudi Arabia
;
    'Sammer Yousuf' ?
;
H.E.J. Research Institute of Chemistry,
International Center for Chemical and Biological Sciences,
University of Karachi,
Karachi 75270, Pakistan
;
data_I
_audit_creation_method     SHELXL-97
_chemical_name_systematic
;
(<i>E</i>)-Ethyl
2-anilino-5-[3-(dimethylamino)acryloyl]-4-phenylthiophene-3-carboxylate
;
_chemical_name_common     ?
_chemical_formula_moiety     'C24 H24 N2 O3 S'
_chemical_formula_sum     'C24 H24 N2 O3 S'
_chemical_formula_iupac     'C24 H24 N2 O3 S'
_chemical_formula_weight     420.51
_chemical_melting_point     ?
_symmetry_cell_setting     triclinic
_symmetry_space_group_name_H-M     'P -1'
_symmetry_space_group_name_Hall     '-P 1'
loop_
    _symmetry_equiv_pos_as_xyz
    'x, y, z'
    '-x, -y, -z'
_cell_length_a     6.5776(9)
_cell_length_b     10.7119(14)
_cell_length_c     16.516(2)
_cell_angle_alpha     78.459(3)
_cell_angle_beta     79.743(3)
_cell_angle_gamma     80.765(3)
_cell_volume     1112.5(3)
_cell_formula_units_Z     2
_cell_measurement_reflns_used     4320
_cell_measurement_theta_min     1.27
_cell_measurement_theta_max     25.50
_cell_measurement_temperature     273(2)
_exptl_crystal_description     Block
_exptl_crystal_colour     Yellow
_exptl_crystal_size_max     0.28
_exptl_crystal_size_mid     0.27
_exptl_crystal_size_min     0.18
_exptl_crystal_density_diffrn     1.255
_exptl_crystal_density_meas     ?
_exptl_crystal_density_method     'not measured'
_exptl_crystal_F_000     444
_exptl_absorpt_coefficient_mu     0.173
_exptl_absorpt_correction_type     multi-scan
_exptl_absorpt_process_details     '(SADABS; Bruker, 2000)'
_exptl_absorpt_correction_T_min     0.953
_exptl_absorpt_correction_T_max     0.970
_exptl_special_details     ?
_diffrn_ambient_temperature     273(2)
_diffrn_radiation_type     MoK\a
_diffrn_radiation_wavelength     0.71073
_diffrn_radiation_source     'fine-focus sealed tube'
_diffrn_radiation_monochromator     graphite
_diffrn_measurement_device_type
;
Bruker SMART APEX CCD area-detector
;
_diffrn_measurement_method     '\w scan'
_diffrn_detector_area_resol_mean     ?
_diffrn_reflns_number     12618
_diffrn_reflns_av_R_equivalents     0.0211
_diffrn_reflns_av_sigmaI/netI     0.0208
_diffrn_reflns_theta_min     1.27
_diffrn_reflns_theta_max     25.50
_diffrn_reflns_theta_full     25.50
_diffrn_measured_fraction_theta_max     1.000
_diffrn_measured_fraction_theta_full     1.000
_diffrn_reflns_limit_h_min     -7
_diffrn_reflns_limit_h_max     7
_diffrn_reflns_limit_k_min     -12
_diffrn_reflns_limit_k_max     12
_diffrn_reflns_limit_l_min     -19
_diffrn_reflns_limit_l_max     19
_diffrn_standards_number     ?
_diffrn_standards_interval_count     ?
_diffrn_standards_interval_time     ?
_diffrn_standards_decay_%     ?
_refine_special_details
;
Refinement of <i>F</i>^2^ against ALL reflections. The weighted <i>R</i>-factor
<i>wR</i> and goodness of fit <i>S</i> are based on <i>F</i>^2^, conventional
<i>R</i>-factors <i>R</i> are based on <i>F</i>, with <i>F</i> set to zero for
negative <i>F</i>^2^. The threshold expression of <i>F</i>^2^ >
\s(<i>F</i>^2^) is used only for calculating <i>R</i>-factors(gt) <i>etc</i>.
and is not relevant to the choice of reflections for refinement.
<i>R</i>-factors based on <i>F</i>^2^ are statistically about twice as large
as those based on <i>F</i>, and <i>R</i>- factors based on ALL data will be
even larger.
;
_reflns_number_total     4123
_reflns_number_gt     3373
_reflns_threshold_expression     I>2sigma(I)
_refine_ls_structure_factor_coef     Fsqd
_refine_ls_matrix_type     full
_refine_ls_R_factor_all     0.0567
_refine_ls_R_factor_gt     0.0470
_refine_ls_wR_factor_gt     0.1283
_refine_ls_wR_factor_ref     0.1418
_refine_ls_goodness_of_fit_ref     1.050
_refine_ls_restrained_S_all     1.050
_refine_ls_number_reflns     4123
_refine_ls_number_parameters     272
_refine_ls_number_restraints     0
_refine_ls_hydrogen_treatment     constr
_refine_ls_weighting_scheme     calc
_refine_ls_weighting_details
         'calc w=1/[\s^2^(Fo^2^)+(0.0761P)^2^+0.2541P] where P=(Fo^2^+2Fc^2^)/3'
_atom_sites_solution_hydrogens     geom
_atom_sites_solution_primary     direct
_atom_sites_solution_secondary     difmap
_refine_ls_shift/su_max     0.000
_refine_ls_shift/su_mean     0.000
_refine_diff_density_max     0.274
_refine_diff_density_min     -0.198
_refine_ls_extinction_method     'SHELXL97 (Sheldrick, 2008)'
_refine_ls_extinction_coef     0.004(2)
_refine_ls_extinction_expression
                                  'Fc^*^=kFc[1+0.001xFc^2^\l^3^/sin(2\q)]^-1/4^'
loop_
    _atom_type_symbol
    _atom_type_description
    _atom_type_scat_dispersion_real
    _atom_type_scat_dispersion_imag
    _atom_type_scat_source
    'C' 'C' 0.0033 0.0016
                         'International Tables Vol C Tables 4.2.6.8 and 6.1.1.4'
    'H' 'H' 0.0000 0.0000
                         'International Tables Vol C Tables 4.2.6.8 and 6.1.1.4'
    'O' 'O' 0.0106 0.0060
                         'International Tables Vol C Tables 4.2.6.8 and 6.1.1.4'
    'N' 'N' 0.0061 0.0033
                         'International Tables Vol C Tables 4.2.6.8 and 6.1.1.4'
    'S' 'S' 0.1246 0.1234
                         'International Tables Vol C Tables 4.2.6.8 and 6.1.1.4'
_computing_data_collection     'SMART (Bruker, 2000)'
_computing_cell_refinement     'SAINT (Bruker, 2000)'
_computing_data_reduction     'SAINT (Bruker, 2000)'
_computing_structure_solution     'SHELXS97 (Sheldrick, 2008)'
_computing_structure_refinement     'SHELXL97 (Sheldrick, 2008)'
_computing_molecular_graphics     'SHELXTL (Sheldrick, 2008)'
_computing_publication_material
;
SHELXTL (Sheldrick, 2008), PARST (Nardelli, 1995) and PLATON
(Spek, 2009)
;
loop_
    _atom_site_type_symbol
    _atom_site_label
    _atom_site_fract_x
    _atom_site_fract_y
    _atom_site_fract_z
    _atom_site_U_iso_or_equiv
    _atom_site_adp_type
    _atom_site_calc_flag
    _atom_site_refinement_flags
    _atom_site_occupancy
    _atom_site_symmetry_multiplicity
    _atom_site_disorder_assembly
    _atom_site_disorder_group
    S S1 0.88423(8) 0.46635(5) 0.24436(3) 0.0586(2) Uani d . 1 1 . .
    O O1 0.9061(3) 0.04813(14) 0.16466(10) 0.0714(4) Uani d . 1 1 . .
    O O2 1.1246(3) 0.16911(16) 0.07700(11) 0.0837(5) Uani d . 1 1 . .
    O O3 0.5995(3) 0.49861(18) 0.38688(12) 0.0932(6) Uani d . 1 1 . .
    N N1 1.1535(3) 0.40198(17) 0.11137(11) 0.0613(5) Uani d . 1 1 . .
    H H1A 1.1971 0.3505 0.0763 0.074 Uiso calc R 1 1 . .
    N N2 0.0937(3) 0.31677(18) 0.51004(11) 0.0648(5) Uani d . 1 1 . .
    C C1 1.2694(3) 0.5907(2) 0.01997(14) 0.0666(6) Uani d . 1 1 . .
    H H1B 1.2136 0.5698 -0.0228 0.080 Uiso calc R 1 1 . .
    C C2 1.3713(4) 0.6972(2) 0.00528(18) 0.0797(7) Uani d . 1 1 . .
    H H2B 1.3839 0.7481 -0.0476 0.096 Uiso calc R 1 1 . .
    C C3 1.4536(4) 0.7293(2) 0.0667(2) 0.0851(8) Uani d . 1 1 . .
    H H3A 1.5233 0.8012 0.0558 0.102 Uiso calc R 1 1 . .
    C C4 1.4336(4) 0.6544(3) 0.14570(19) 0.0851(8) Uani d . 1 1 . .
    H H4A 1.4881 0.6767 0.1883 0.102 Uiso calc R 1 1 . .
    C C5 1.3326(3) 0.5465(2) 0.16131(16) 0.0712(6) Uani d . 1 1 . .
    H H5A 1.3205 0.4955 0.2142 0.085 Uiso calc R 1 1 . .
    C C6 1.2499(3) 0.51465(19) 0.09836(14) 0.0572(5) Uani d . 1 1 . .
    C C7 0.9978(3) 0.36762(18) 0.17430(12) 0.0511(5) Uani d . 1 1 . .
    C C8 0.9084(3) 0.25406(17) 0.18880(11) 0.0488(4) Uani d . 1 1 . .
    C C9 0.7401(3) 0.25055(17) 0.25779(11) 0.0464(4) Uani d . 1 1 . .
    C C10 0.6210(3) 0.13903(17) 0.28969(11) 0.0477(4) Uani d . 1 1 . .
    C C11 0.4610(3) 0.1211(2) 0.25139(14) 0.0670(6) Uani d . 1 1 . .
    H H11A 0.4247 0.1799 0.2050 0.080 Uiso calc R 1 1 . .
    C C12 0.3543(4) 0.0164(3) 0.28151(19) 0.0899(8) Uani d . 1 1 . .
    H H12A 0.2458 0.0051 0.2556 0.108 Uiso calc R 1 1 . .
    C C13 0.4077(5) -0.0709(3) 0.34945(19) 0.0919(9) Uani d . 1 1 . .
    H H13A 0.3382 -0.1427 0.3688 0.110 Uiso calc R 1 1 . .
    C C14 0.5630(5) -0.0524(2) 0.38873(17) 0.0837(8) Uani d . 1 1 . .
    H H14A 0.5969 -0.1105 0.4358 0.100 Uiso calc R 1 1 . .
    C C15 0.6697(4) 0.0519(2) 0.35904(14) 0.0652(6) Uani d . 1 1 . .
    H H15A 0.7758 0.0637 0.3861 0.078 Uiso calc R 1 1 . .
    C C16 0.7077(3) 0.35877(18) 0.29284(12) 0.0510(5) Uani d . 1 1 . .
    C C17 0.5610(3) 0.4031(2) 0.36344(13) 0.0592(5) Uani d . 1 1 . .
    C C18 0.3834(3) 0.33914(19) 0.39894(13) 0.0560(5) Uani d . 1 1 . .
    H H18A 0.3461 0.2800 0.3718 0.067 Uiso calc R 1 1 . .
    C C19 0.2683(3) 0.3641(2) 0.47208(13) 0.0578(5) Uani d . 1 1 . .
    H H19A 0.3165 0.4201 0.4984 0.069 Uiso calc R 1 1 . .
    C C20 0.0008(4) 0.2328(3) 0.47236(17) 0.0910(9) Uani d . 1 1 . .
    H H20A 0.0754 0.2277 0.4173 0.136 Uiso calc R 1 1 . .
    H H20B -0.1422 0.2665 0.4687 0.136 Uiso calc R 1 1 . .
    H H20C 0.0078 0.1486 0.5061 0.136 Uiso calc R 1 1 . .
    C C21 -0.0001(4) 0.3365(3) 0.59369(16) 0.0827(7) Uani d . 1 1 . .
    H H21A 0.0754 0.3926 0.6120 0.124 Uiso calc R 1 1 . .
    H H21B 0.0049 0.2554 0.6311 0.124 Uiso calc R 1 1 . .
    H H21C -0.1424 0.3745 0.5933 0.124 Uiso calc R 1 1 . .
    C C22 0.9907(3) 0.15623(19) 0.13755(13) 0.0578(5) Uani d . 1 1 . .
    C C23 0.9697(5) -0.0552(2) 0.11770(18) 0.0968(9) Uani d . 1 1 . .
    H H23A 0.9220 -0.0306 0.0637 0.116 Uiso calc R 1 1 . .
    H H23B 1.1205 -0.0732 0.1083 0.116 Uiso calc R 1 1 . .
    C C24 0.8828(6) -0.1672(3) 0.1632(2) 0.1179(12) Uani d . 1 1 . .
    H H24A 0.9261 -0.2363 0.1324 0.177 Uiso calc R 1 1 . .
    H H24B 0.7335 -0.1494 0.1713 0.177 Uiso calc R 1 1 . .
    H H24C 0.9302 -0.1910 0.2166 0.177 Uiso calc R 1 1 . .
loop_
    _atom_site_aniso_label
    _atom_site_aniso_U_11
    _atom_site_aniso_U_22
    _atom_site_aniso_U_33
    _atom_site_aniso_U_12
    _atom_site_aniso_U_13
    _atom_site_aniso_U_23
    S1 0.0597(3) 0.0517(3) 0.0638(3) -0.0230(2) 0.0070(2) -0.0104(2)
    O1 0.0851(11) 0.0547(8) 0.0723(10) -0.0266(8) 0.0191(8) -0.0197(7)
    O2 0.0937(12) 0.0687(10) 0.0789(11) -0.0259(9) 0.0347(9) -0.0200(8)
    O3 0.1033(13) 0.0889(12) 0.0949(13) -0.0538(11) 0.0363(10) -0.0462(10)
    N1 0.0593(10) 0.0572(10) 0.0626(10) -0.0223(8) 0.0135(8) -0.0077(8)
    N2 0.0615(10) 0.0710(11) 0.0586(10) -0.0229(9) 0.0085(8) -0.0076(9)
    C1 0.0562(12) 0.0691(14) 0.0638(13) -0.0128(10) 0.0044(10) 0.0052(11)
    C2 0.0621(14) 0.0681(15) 0.0893(18) -0.0143(12) 0.0089(13) 0.0193(13)
    C3 0.0613(14) 0.0622(14) 0.121(2) -0.0241(11) 0.0048(15) 0.0067(15)
    C4 0.0691(15) 0.0835(17) 0.106(2) -0.0331(13) -0.0149(14) -0.0050(15)
    C5 0.0605(13) 0.0720(14) 0.0771(15) -0.0246(11) -0.0114(11) 0.0097(12)
    C6 0.0418(10) 0.0529(11) 0.0688(13) -0.0110(8) 0.0034(9) 0.0015(9)
    C7 0.0478(10) 0.0496(10) 0.0522(10) -0.0124(8) -0.0020(8) -0.0007(8)
    C8 0.0486(10) 0.0471(10) 0.0484(10) -0.0126(8) -0.0014(8) -0.0030(8)
    C9 0.0460(10) 0.0475(10) 0.0444(9) -0.0119(8) -0.0062(8) -0.0009(8)
    C10 0.0478(10) 0.0465(10) 0.0466(10) -0.0121(8) -0.0008(8) -0.0041(8)
    C11 0.0658(13) 0.0723(14) 0.0640(13) -0.0282(11) -0.0150(11) 0.0052(11)
    C12 0.0818(17) 0.099(2) 0.0988(19) -0.0515(15) -0.0179(15) -0.0043(16)
    C13 0.097(2) 0.0732(16) 0.103(2) -0.0499(15) 0.0031(17) 0.0069(15)
    C14 0.101(2) 0.0623(14) 0.0775(16) -0.0230(14) -0.0109(15) 0.0192(12)
    C15 0.0724(14) 0.0579(12) 0.0632(13) -0.0174(10) -0.0158(11) 0.0062(10)
    C16 0.0487(10) 0.0520(11) 0.0513(10) -0.0174(8) -0.0003(8) -0.0048(8)
    C17 0.0621(12) 0.0575(12) 0.0577(12) -0.0190(10) 0.0036(10) -0.0117(9)
    C18 0.0569(12) 0.0549(11) 0.0556(11) -0.0150(9) 0.0013(9) -0.0106(9)
    C19 0.0581(12) 0.0532(11) 0.0594(12) -0.0149(9) 0.0022(9) -0.0071(9)
    C20 0.0783(17) 0.130(2) 0.0743(16) -0.0554(17) -0.0024(13) -0.0165(16)
    C21 0.0838(17) 0.0813(16) 0.0765(16) -0.0251(13) 0.0255(13) -0.0201(13)
    C22 0.0592(12) 0.0525(11) 0.0578(12) -0.0138(9) 0.0019(10) -0.0049(9)
    C23 0.135(3) 0.0640(15) 0.0864(18) -0.0254(16) 0.0287(17) -0.0319(13)
    C24 0.144(3) 0.0774(19) 0.135(3) -0.0471(19) 0.028(2) -0.0445(19)
_geom_special_details
;
All e.s.d.'s (except the e.s.d. in the dihedral angle between two l.s. planes)
are estimated using the full covariance matrix. The cell e.s.d.'s are taken
into account individually in the estimation of e.s.d.'s in distances, angles
and torsion angles; correlations between e.s.d.'s in cell parameters are only
used when they are defined by crystal symmetry. An approximate (isotropic)
treatment of cell e.s.d.'s is used for estimating e.s.d.'s involving l.s.
planes.
;
loop_
    _geom_bond_atom_site_label_1
    _geom_bond_atom_site_label_2
    _geom_bond_site_symmetry_2
    _geom_bond_distance
    _geom_bond_publ_flag
    S1 C7 . 1.716(2) ?
    S1 C16 . 1.7454(18) ?
    O1 C22 . 1.327(2) ?
    O1 C23 . 1.443(3) ?
    O2 C22 . 1.211(2) ?
    O3 C17 . 1.240(2) ?
    N1 C7 . 1.361(2) ?
    N1 C6 . 1.414(3) ?
    N1 H1A . 0.8600 ?
    N2 C19 . 1.332(3) ?
    N2 C20 . 1.451(3) ?
    N2 C21 . 1.451(3) ?
    C1 C2 . 1.374(3) ?
    C1 C6 . 1.381(3) ?
    C1 H1B . 0.9300 ?
    C2 C3 . 1.354(4) ?
    C2 H2B . 0.9300 ?
    C3 C4 . 1.385(4) ?
    C3 H3A . 0.9300 ?
    C4 C5 . 1.382(3) ?
    C4 H4A . 0.9300 ?
    C5 C6 . 1.377(3) ?
    C5 H5A . 0.9300 ?
    C7 C8 . 1.395(3) ?
    C8 C9 . 1.440(2) ?
    C8 C22 . 1.455(3) ?
    C9 C16 . 1.367(3) ?
    C9 C10 . 1.490(2) ?
    C10 C15 . 1.376(3) ?
    C10 C11 . 1.376(3) ?
    C11 C12 . 1.380(3) ?
    C11 H11A . 0.9300 ?
    C12 C13 . 1.368(4) ?
    C12 H12A . 0.9300 ?
    C13 C14 . 1.362(4) ?
    C13 H13A . 0.9300 ?
    C14 C15 . 1.375(3) ?
    C14 H14A . 0.9300 ?
    C15 H15A . 0.9300 ?
    C16 C17 . 1.480(3) ?
    C17 C18 . 1.425(3) ?
    C18 C19 . 1.357(3) ?
    C18 H18A . 0.9300 ?
    C19 H19A . 0.9300 ?
    C20 H20A . 0.9600 ?
    C20 H20B . 0.9600 ?
    C20 H20C . 0.9600 ?
    C21 H21A . 0.9600 ?
    C21 H21B . 0.9600 ?
    C21 H21C . 0.9600 ?
    C23 C24 . 1.426(4) ?
    C23 H23A . 0.9700 ?
    C23 H23B . 0.9700 ?
    C24 H24A . 0.9600 ?
    C24 H24B . 0.9600 ?
    C24 H24C . 0.9600 ?
loop_
    _geom_angle_atom_site_label_1
    _geom_angle_atom_site_label_2
    _geom_angle_atom_site_label_3
    _geom_angle_site_symmetry_1
    _geom_angle_site_symmetry_3
    _geom_angle
    _geom_angle_publ_flag
    C7 S1 C16 . . 91.40(9) ?
    C22 O1 C23 . . 118.51(17) ?
    C7 N1 C6 . . 125.94(18) ?
    C7 N1 H1A . . 117.0 ?
    C6 N1 H1A . . 117.0 ?
    C19 N2 C20 . . 120.91(19) ?
    C19 N2 C21 . . 121.6(2) ?
    C20 N2 C21 . . 117.18(19) ?
    C2 C1 C6 . . 119.8(2) ?
    C2 C1 H1B . . 120.1 ?
    C6 C1 H1B . . 120.1 ?
    C3 C2 C1 . . 121.0(2) ?
    C3 C2 H2B . . 119.5 ?
    C1 C2 H2B . . 119.5 ?
    C2 C3 C4 . . 119.7(2) ?
    C2 C3 H3A . . 120.2 ?
    C4 C3 H3A . . 120.2 ?
    C5 C4 C3 . . 120.0(3) ?
    C5 C4 H4A . . 120.0 ?
    C3 C4 H4A . . 120.0 ?
    C6 C5 C4 . . 119.8(2) ?
    C6 C5 H5A . . 120.1 ?
    C4 C5 H5A . . 120.1 ?
    C5 C6 C1 . . 119.7(2) ?
    C5 C6 N1 . . 121.13(19) ?
    C1 C6 N1 . . 119.1(2) ?
    N1 C7 C8 . . 125.77(18) ?
    N1 C7 S1 . . 121.90(15) ?
    C8 C7 S1 . . 112.31(14) ?
    C7 C8 C9 . . 111.73(17) ?
    C7 C8 C22 . . 120.01(17) ?
    C9 C8 C22 . . 128.25(17) ?
    C16 C9 C8 . . 112.39(16) ?
    C16 C9 C10 . . 123.85(17) ?
    C8 C9 C10 . . 123.71(16) ?
    C15 C10 C11 . . 118.77(18) ?
    C15 C10 C9 . . 119.88(17) ?
    C11 C10 C9 . . 121.34(17) ?
    C10 C11 C12 . . 120.3(2) ?
    C10 C11 H11A . . 119.8 ?
    C12 C11 H11A . . 119.8 ?
    C13 C12 C11 . . 120.2(2) ?
    C13 C12 H12A . . 119.9 ?
    C11 C12 H12A . . 119.9 ?
    C14 C13 C12 . . 119.8(2) ?
    C14 C13 H13A . . 120.1 ?
    C12 C13 H13A . . 120.1 ?
    C13 C14 C15 . . 120.2(2) ?
    C13 C14 H14A . . 119.9 ?
    C15 C14 H14A . . 119.9 ?
    C14 C15 C10 . . 120.6(2) ?
    C14 C15 H15A . . 119.7 ?
    C10 C15 H15A . . 119.7 ?
    C9 C16 C17 . . 134.44(18) ?
    C9 C16 S1 . . 112.14(14) ?
    C17 C16 S1 . . 113.40(14) ?
    O3 C17 C18 . . 123.6(2) ?
    O3 C17 C16 . . 116.37(18) ?
    C18 C17 C16 . . 120.04(18) ?
    C19 C18 C17 . . 120.38(19) ?
    C19 C18 H18A . . 119.8 ?
    C17 C18 H18A . . 119.8 ?
    N2 C19 C18 . . 126.8(2) ?
    N2 C19 H19A . . 116.6 ?
    C18 C19 H19A . . 116.6 ?
    N2 C20 H20A . . 109.5 ?
    N2 C20 H20B . . 109.5 ?
    H20A C20 H20B . . 109.5 ?
    N2 C20 H20C . . 109.5 ?
    H20A C20 H20C . . 109.5 ?
    H20B C20 H20C . . 109.5 ?
    N2 C21 H21A . . 109.5 ?
    N2 C21 H21B . . 109.5 ?
    H21A C21 H21B . . 109.5 ?
    N2 C21 H21C . . 109.5 ?
    H21A C21 H21C . . 109.5 ?
    H21B C21 H21C . . 109.5 ?
    O2 C22 O1 . . 122.38(19) ?
    O2 C22 C8 . . 124.57(19) ?
    O1 C22 C8 . . 113.04(17) ?
    C24 C23 O1 . . 109.3(2) ?
    C24 C23 H23A . . 109.8 ?
    O1 C23 H23A . . 109.8 ?
    C24 C23 H23B . . 109.8 ?
    O1 C23 H23B . . 109.8 ?
    H23A C23 H23B . . 108.3 ?
    C23 C24 H24A . . 109.5 ?
    C23 C24 H24B . . 109.5 ?
    H24A C24 H24B . . 109.5 ?
    C23 C24 H24C . . 109.5 ?
    H24A C24 H24C . . 109.5 ?
    H24B C24 H24C . . 109.5 ?
loop_
    _geom_torsion_atom_site_label_1
    _geom_torsion_atom_site_label_2
    _geom_torsion_atom_site_label_3
    _geom_torsion_atom_site_label_4
    _geom_torsion_site_symmetry_1
    _geom_torsion_site_symmetry_2
    _geom_torsion_site_symmetry_3
    _geom_torsion_site_symmetry_4
    _geom_torsion
    _geom_torsion_publ_flag
    C6 C1 C2 C3 . . . . 0.0(4) ?
    C1 C2 C3 C4 . . . . -0.6(4) ?
    C2 C3 C4 C5 . . . . 1.0(4) ?
    C3 C4 C5 C6 . . . . -0.8(4) ?
    C4 C5 C6 C1 . . . . 0.2(3) ?
    C4 C5 C6 N1 . . . . 177.3(2) ?
    C2 C1 C6 C5 . . . . 0.2(3) ?
    C2 C1 C6 N1 . . . . -177.0(2) ?
    C7 N1 C6 C5 . . . . 52.8(3) ?
    C7 N1 C6 C1 . . . . -130.1(2) ?
    C6 N1 C7 C8 . . . . -177.4(2) ?
    C6 N1 C7 S1 . . . . 4.4(3) ?
    C16 S1 C7 N1 . . . . 176.63(17) ?
    C16 S1 C7 C8 . . . . -1.78(16) ?
    N1 C7 C8 C9 . . . . -176.91(18) ?
    S1 C7 C8 C9 . . . . 1.4(2) ?
    N1 C7 C8 C22 . . . . 4.2(3) ?
    S1 C7 C8 C22 . . . . -177.48(15) ?
    C7 C8 C9 C16 . . . . -0.1(2) ?
    C22 C8 C9 C16 . . . . 178.68(19) ?
    C7 C8 C9 C10 . . . . -177.58(17) ?
    C22 C8 C9 C10 . . . . 1.2(3) ?
    C16 C9 C10 C15 . . . . -78.4(3) ?
    C8 C9 C10 C15 . . . . 98.8(2) ?
    C16 C9 C10 C11 . . . . 101.3(2) ?
    C8 C9 C10 C11 . . . . -81.5(3) ?
    C15 C10 C11 C12 . . . . -1.0(4) ?
    C9 C10 C11 C12 . . . . 179.3(2) ?
    C10 C11 C12 C13 . . . . -0.4(4) ?
    C11 C12 C13 C14 . . . . 1.8(5) ?
    C12 C13 C14 C15 . . . . -1.7(5) ?
    C13 C14 C15 C10 . . . . 0.2(4) ?
    C11 C10 C15 C14 . . . . 1.1(3) ?
    C9 C10 C15 C14 . . . . -179.2(2) ?
    C8 C9 C16 C17 . . . . -179.4(2) ?
    C10 C9 C16 C17 . . . . -1.9(4) ?
    C8 C9 C16 S1 . . . . -1.2(2) ?
    C10 C9 C16 S1 . . . . 176.24(14) ?
    C7 S1 C16 C9 . . . . 1.72(16) ?
    C7 S1 C16 C17 . . . . -179.70(16) ?
    C9 C16 C17 O3 . . . . 168.0(2) ?
    S1 C16 C17 O3 . . . . -10.2(3) ?
    C9 C16 C17 C18 . . . . -13.9(4) ?
    S1 C16 C17 C18 . . . . 167.92(16) ?
    O3 C17 C18 C19 . . . . -13.4(4) ?
    C16 C17 C18 C19 . . . . 168.64(19) ?
    C20 N2 C19 C18 . . . . -2.6(4) ?
    C21 N2 C19 C18 . . . . 171.4(2) ?
    C17 C18 C19 N2 . . . . 176.3(2) ?
    C23 O1 C22 O2 . . . . -3.0(4) ?
    C23 O1 C22 C8 . . . . 178.1(2) ?
    C7 C8 C22 O2 . . . . -6.2(3) ?
    C9 C8 C22 O2 . . . . 175.1(2) ?
    C7 C8 C22 O1 . . . . 172.74(18) ?
    C9 C8 C22 O1 . . . . -6.0(3) ?
    C22 O1 C23 C24 . . . . 172.2(3) ?
loop_
    _geom_hbond_atom_site_label_D
    _geom_hbond_atom_site_label_H
    _geom_hbond_atom_site_label_A
    _geom_hbond_site_symmetry_A
    _geom_hbond_distance_DH
    _geom_hbond_distance_HA
    _geom_hbond_distance_DA
    _geom_hbond_angle_DHA
    _geom_hbond_publ_flag
    N1 H1A O2 . 0.8600 2.0700 2.709(3) 130.00 yes
    C19 H19A O3 2_666 0.9300 2.4200 3.294(3) 157.00 yes
    C21 H21A O3 2_666 0.9600 2.6000 3.491(4) 155.00 yes
