# Supplementary material for: (E)-Ethyl 2-anilino-5-[3-(dimethyl­amino)­acrylo­yl]-4-phenyl­thio­phene-3-carboxyl­ate
Source: Acta Crystallogr Sect E Struct Rep Online. 2013 Feb 6;69(Pt 3):o351. doi: 10.1107/S1600536813003231 (PMC3588423; doi:10.1107/S1600536813003231)
Supplement: Supplementary file 2 [file e-69-0o351-Isup2.hkl]

# 
# h,k,l, Fc-squared, Fo-squared, sigma(Fo-squared) and status flag 
# 
data_I
_shelx_title ' a in P-1' 
_shelx_refln_list_code          4 
_shelx_F_calc_maximum      157.35 
_exptl_crystal_F_000       444.00 
_reflns_d_resolution_high  0.8255 
 
loop_ 
 _symmetry_equiv_pos_as_xyz 
 'x, y, z' 
 '-x, -y, -z' 
 
_cell_length_a     6.5776 
_cell_length_b    10.7119 
_cell_length_c    16.5162 
_cell_angle_alpha  78.459 
_cell_angle_beta   79.743 
_cell_angle_gamma  80.765 
 
_shelx_F_squared_multiplier     1.000 
 
loop_ 
 _refln_index_h 
 _refln_index_k 
 _refln_index_l 
 _refln_F_squared_calc 
 _refln_F_squared_meas 
 _refln_F_squared_sigma 
 _refln_observed_status 
   1   0   0      379.90      365.56      4.69 o 
   2   0   0     1276.55     1244.55     11.83 o 
   3   0   0      375.30      418.03      4.03 o 
   4   0   0      286.76      280.84      4.01 o 
   5   0   0       33.98       29.67      1.48 o 
   6   0   0       36.72       33.06      1.76 o 
   7   0   0       37.03       40.81      2.90 o 
  -7   1   0       10.23       13.25      2.14 o 
  -6   1   0       20.34       19.24      2.04 o 
  -5   1   0        0.21       -0.03      0.43 o 
  -4   1   0        1.02        2.36      0.47 o 
  -3   1   0       46.43       32.43      0.94 o 
  -2   1   0     3516.11     3615.66     25.10 o 
  -1   1   0      506.38      574.52      4.10 o 
   0   1   0     1669.67     1774.53     13.06 o 
   1   1   0      191.03      210.53      2.33 o 
   2   1   0       85.28       93.52      1.01 o 
   3   1   0       22.65       15.17      0.58 o 
   4   1   0        8.58        7.24      0.54 o 
   5   1   0      127.03      123.72      3.89 o 
   6   1   0        9.40        7.98      1.13 o 
   7   1   0       37.07       34.57      3.31 o 
  -7   2   0        2.86        4.59      1.20 o 
  -6   2   0       50.49       49.31      3.64 o 
  -5   2   0        0.30        0.22      0.58 o 
  -4   2   0      215.05      226.16      2.99 o 
  -3   2   0        2.86        0.84      0.34 o 
  -2   2   0      388.28      421.81      4.28 o 
  -1   2   0       17.39       13.70      0.39 o 
   0   2   0      598.27      646.82      4.93 o 
   1   2   0     1219.80     1332.56     20.16 o 
   2   2   0      338.17      377.31      4.26 o 
   3   2   0      110.78       82.99      1.93 o 
   4   2   0      143.59      117.56      3.08 o 
   5   2   0      172.17      170.28      3.53 o 
   6   2   0       67.47       66.63      3.41 o 
   7   2   0        3.23        1.14      0.85 o 
  -7   3   0        1.66        1.97      1.84 o 
  -6   3   0        2.93        3.78      0.92 o 
  -5   3   0       34.56       33.88      2.94 o 
  -4   3   0        0.01       -0.34      0.28 o 
  -3   3   0       78.98       92.32      1.54 o 
  -2   3   0        7.30       14.04      0.52 o 
  -1   3   0      773.68      763.12      6.53 o 
   0   3   0      136.16      142.32      1.66 o 
   1   3   0        1.52        1.11      0.34 o 
   2   3   0       13.09       11.78      0.46 o 
   3   3   0      685.37      714.35      7.61 o 
   4   3   0      378.20      386.54      5.36 o 
   5   3   0        0.22       -0.83      0.90 o 
   6   3   0        1.33        0.20      1.23 o 
   7   3   0        6.96        7.01      1.22 o 
  -7   4   0       21.06       18.41      2.19 o 
  -6   4   0       22.28       21.31      1.68 o 
  -5   4   0       19.77       19.86      1.46 o 
  -4   4   0       15.99       16.30      1.24 o 
  -3   4   0       15.08       13.93      1.05 o 
  -2   4   0       33.68       37.41      1.49 o 
  -1   4   0       54.88       55.46      1.20 o 
   0   4   0        4.35        5.22      0.41 o 
   1   4   0       22.71       25.62      0.89 o 
   2   4   0        2.85        2.14      0.36 o 
   3   4   0        0.69        2.08      0.57 o 
   4   4   0      266.75      258.05      4.28 o 
   5   4   0       96.37       89.60      2.66 o 
   6   4   0       14.16       18.94      2.44 o 
   7   4   0        0.91        0.53      0.67 o 
  -6   5   0       41.34       43.44      2.18 o 
  -5   5   0        0.65        0.70      0.66 o 
  -4   5   0        0.82        0.12      0.64 o 
  -3   5   0       68.63       65.64      2.04 o 
  -2   5   0      640.91      680.66      6.11 o 
  -1   5   0      458.63      493.68      4.68 o 
   0   5   0      105.12      106.69      1.69 o 
   1   5   0     3111.25     3543.07     24.99 o 
   2   5   0      328.00      369.19      3.85 o 
   3   5   0      269.60      270.82      3.17 o 
   4   5   0      312.25      296.97      4.77 o 
   5   5   0        1.76        2.92      0.91 o 
   6   5   0        7.81        8.63      1.22 o 
   7   5   0       15.28       18.33      2.41 o 
  -6   6   0        0.79        0.99      0.73 o 
  -5   6   0        0.14        0.22      0.64 o 
  -4   6   0       12.48       13.56      1.31 o 
  -3   6   0       92.54       84.64      2.42 o 
  -2   6   0       34.62       30.46      1.05 o 
  -1   6   0      309.56      290.15      3.41 o 
   0   6   0      205.05      185.60      2.53 o 
   1   6   0       81.92       97.03      2.05 o 
   2   6   0        2.29        0.15      0.33 o 
   3   6   0        0.05       -0.01      0.41 o 
   4   6   0      103.42       95.54      2.64 o 
   5   6   0       93.02       71.79      2.49 o 
   6   6   0        0.36        0.49      0.71 o 
   7   6   0       14.54       14.24      1.48 o 
  -5   7   0       15.53       14.34      1.47 o 
  -4   7   0       19.68       18.66      1.53 o 
  -3   7   0       17.58       15.77      1.33 o 
  -2   7   0       19.91       20.85      1.31 o 
  -1   7   0       23.14       19.33      0.95 o 
   0   7   0       92.80       92.81      2.13 o 
   1   7   0        3.31        5.30      0.68 o 
   2   7   0       38.18       34.75      1.18 o 
   3   7   0       27.61       21.45      1.34 o 
   4   7   0       11.23        7.80      1.07 o 
   5   7   0      112.95       99.45      3.02 o 
   6   7   0        0.03       -0.18      0.66 o 
   7   7   0       17.69       18.01      2.69 o 
  -5   8   0        2.29        2.74      0.81 o 
  -4   8   0       28.59       27.65      2.36 o 
  -3   8   0        4.47        4.34      0.89 o 
  -2   8   0       51.81       53.62      2.85 o 
  -1   8   0        2.36        1.32      0.54 o 
   0   8   0        2.94        3.88      0.62 o 
   1   8   0      193.96      191.61      3.36 o 
   2   8   0      377.92      372.80      4.48 o 
   3   8   0        8.05        6.83      0.75 o 
   4   8   0       82.34       63.47      2.31 o 
   5   8   0      105.42      100.75      3.55 o 
   6   8   0       27.84       34.18      2.20 o 
  -4   9   0       13.66       14.57      1.48 o 
  -3   9   0       11.47       12.25      1.46 o 
  -2   9   0       79.26       76.81      3.54 o 
  -1   9   0      100.78       94.87      2.66 o 
   0   9   0      115.90      115.65      4.77 o 
   1   9   0       66.39       67.14      1.85 o 
   2   9   0      147.59      137.95      2.64 o 
   3   9   0       87.21       82.66      2.98 o 
   4   9   0       36.29       34.59      1.90 o 
   5   9   0       12.34       11.23      1.33 o 
   6   9   0       10.97       11.90      1.40 o 
  -4  10   0        0.72        1.70      1.00 o 
  -3  10   0        0.18       -1.14      0.76 o 
  -2  10   0        0.06        0.02      0.61 o 
  -1  10   0        1.53        2.42      0.84 o 
   0  10   0      179.89      187.50      3.34 o 
   1  10   0      125.88      127.01      3.15 o 
   2  10   0       27.30       24.35      1.31 o 
   3  10   0      125.53      105.50      2.98 o 
   4  10   0        1.04        0.21      0.78 o 
   5  10   0       19.36       26.44      4.44 o 
  -3  11   0        2.73        4.20      1.16 o 
  -2  11   0        3.83        1.94      2.03 o 
  -1  11   0        3.00        4.81      1.24 o 
   0  11   0        1.12        0.92      1.72 o 
   1  11   0       18.41       19.26      2.51 o 
   2  11   0        6.85        7.68      1.07 o 
   3  11   0        1.19        3.42      1.03 o 
   4  11   0        0.20        0.38      0.68 o 
  -1  12   0        3.61        3.15      1.10 o 
   0  12   0        0.87        1.41      0.94 o 
   1  12   0       18.24       18.75      2.04 o 
   2  12   0        0.05        0.89      0.76 o 
   3  12   0        2.40        3.08      1.02 o 
  -3 -12   1       30.78       33.96      2.64 o 
  -2 -12   1        6.78        7.60      1.77 o 
  -1 -12   1        4.27        3.57      0.87 o 
   0 -12   1        1.70        2.71      0.97 o 
   1 -12   1        4.44        2.83      1.18 o 
  -4 -11   1       44.62       42.50      5.78 o 
  -3 -11   1        8.71        7.86      1.39 o 
  -2 -11   1        4.08        5.20      0.95 o 
  -1 -11   1        0.58        0.74      0.77 o 
   0 -11   1        9.47       10.06      1.54 o 
   1 -11   1        2.31        1.95      1.13 o 
   2 -11   1       69.73       76.04      3.58 o 
  -5 -10   1        4.82        5.63      0.97 o 
  -4 -10   1       88.14       84.63      2.84 o 
  -3 -10   1       69.51       69.46      2.44 o 
  -2 -10   1        7.75        9.58      1.15 o 
  -1 -10   1       13.87       14.58      1.32 o 
   0 -10   1        3.38        3.04      0.84 o 
   1 -10   1      279.02      281.88     11.68 o 
   2 -10   1       75.17       73.40      3.38 o 
   3 -10   1        1.21        1.02      0.95 o 
  -6  -9   1       11.24       16.02      1.82 o 
  -5  -9   1        0.38        0.98      0.97 o 
  -4  -9   1       84.12       82.09      2.71 o 
  -3  -9   1       82.43       60.88      3.93 o 
  -2  -9   1       53.35       51.89      1.63 o 
  -1  -9   1        2.04        2.06      0.57 o 
   0  -9   1       71.29       71.71      1.92 o 
   1  -9   1       21.47       24.24      1.62 o 
   2  -9   1        3.89        4.35      0.91 o 
   3  -9   1        0.75        1.42      0.72 o 
   4  -9   1        2.41        1.37      0.96 o 
  -6  -8   1        0.06        1.57      0.93 o 
  -5  -8   1       88.10       85.22      3.44 o 
  -4  -8   1       32.30       32.57      1.79 o 
  -3  -8   1        5.60        3.47      0.80 o 
  -2  -8   1       26.81       26.51      1.17 o 
  -1  -8   1      176.75      164.76      2.74 o 
   0  -8   1        3.26        2.70      0.62 o 
   1  -8   1        1.66        1.60      0.55 o 
   2  -8   1        1.76        0.40      0.62 o 
   3  -8   1        3.89        4.08      0.87 o 
   4  -8   1        7.58        6.79      1.07 o 
   5  -8   1        2.10        2.44      0.78 o 
  -6  -7   1        2.38        1.79      0.82 o 
  -5  -7   1       46.09       48.67      2.18 o 
  -4  -7   1      150.52      149.38      3.48 o 
  -3  -7   1       38.40       36.52      1.24 o 
  -2  -7   1        2.58        2.05      0.50 o 
  -1  -7   1      119.10      118.36      2.12 o 
   0  -7   1      173.53      159.51      3.19 o 
   1  -7   1        6.06        7.83      0.71 o 
   2  -7   1        1.25        0.51      0.54 o 
   3  -7   1        6.39        6.09      0.98 o 
   4  -7   1       48.11       44.62      2.05 o 
   5  -7   1        0.91        0.25      0.62 o 
  -7  -6   1        2.12        0.67      1.27 o 
  -6  -6   1       47.74       43.63      2.15 o 
  -5  -6   1      125.03      110.28      3.78 o 
  -4  -6   1      166.57      157.35      3.54 o 
  -3  -6   1        6.70        7.28      0.61 o 
  -2  -6   1       92.37       95.79      1.81 o 
  -1  -6   1       25.36       20.37      0.85 o 
   0  -6   1       42.94       42.59      1.82 o 
   1  -6   1        0.59        0.34      0.36 o 
   2  -6   1       15.90       17.86      1.09 o 
   3  -6   1      105.22      115.62      2.82 o 
   4  -6   1       43.11       39.44      1.85 o 
   5  -6   1        2.73        3.71      0.91 o 
   6  -6   1        4.81        4.97      1.00 o 
  -7  -5   1        5.59        6.67      1.12 o 
  -6  -5   1       84.16       86.42      2.92 o 
  -5  -5   1      568.01      540.04     12.62 o 
  -4  -5   1      313.31      290.83      4.77 o 
  -3  -5   1       92.36       96.41      1.62 o 
  -2  -5   1      256.45      266.94      3.10 o 
  -1  -5   1     2218.64     2415.67     17.56 o 
   0  -5   1      279.58      287.00      3.36 o 
   1  -5   1      358.71      384.06      3.93 o 
   2  -5   1      300.15      294.00      4.65 o 
   3  -5   1      286.25      291.70      4.50 o 
   4  -5   1      115.02      109.41      2.82 o 
   5  -5   1       12.44       13.45      1.38 o 
   6  -5   1        0.86        1.05      1.28 o 
  -7  -4   1       17.26       17.98      1.68 o 
  -6  -4   1        4.63        4.47      1.03 o 
  -5  -4   1      114.32      125.96      3.20 o 
  -4  -4   1       24.52       20.58      1.34 o 
  -3  -4   1      404.57      477.81      5.89 o 
  -2  -4   1     1670.22     2015.52     15.58 o 
  -1  -4   1      355.49      348.00      3.42 o 
   0  -4   1      196.51      167.19      2.05 o 
   1  -4   1      307.45      324.03      3.29 o 
   2  -4   1       53.80       58.67      1.26 o 
   3  -4   1       18.27       13.43      0.69 o 
   4  -4   1       43.83       37.49      1.66 o 
   5  -4   1        3.37        3.94      0.91 o 
   6  -4   1       25.29       29.43      1.88 o 
   7  -4   1       12.90       13.02      1.82 o 
  -7  -3   1       22.87       26.36      1.95 o 
  -6  -3   1       27.14       23.49      1.69 o 
  -5  -3   1        4.21        4.14      0.87 o 
  -4  -3   1      122.72      127.95      2.83 o 
  -3  -3   1       14.78       21.07      1.35 o 
  -2  -3   1      456.95      499.52      5.70 o 
  -1  -3   1        2.33        4.09      0.35 o 
   0  -3   1       44.94       48.61      0.88 o 
   1  -3   1      438.12      444.99      4.35 o 
   2  -3   1      196.52      191.39      2.56 o 
   3  -3   1      117.48      126.85      1.93 o 
   4  -3   1       61.27       68.43      1.55 o 
   5  -3   1       17.41       15.50      1.31 o 
   6  -3   1       10.84        9.64      1.20 o 
   7  -3   1       21.50       26.72      3.00 o 
  -7  -2   1        3.17        3.56      1.08 o 
  -6  -2   1       45.66       48.19      2.13 o 
  -5  -2   1        1.11        0.57      0.64 o 
  -4  -2   1      132.81      135.44      4.38 o 
  -3  -2   1      373.19      401.40      4.97 o 
  -2  -2   1       46.93       36.85      1.14 o 
  -1  -2   1        0.55        0.12      0.17 o 
   0  -2   1      124.96      141.56      1.47 o 
   1  -2   1     4315.43     4501.05     50.51 o 
   2  -2   1        1.70        0.65      0.25 o 
   3  -2   1     1180.17     1166.45      9.30 o 
   4  -2   1      119.75      109.03      2.10 o 
   5  -2   1        6.13        5.87      0.91 o 
   6  -2   1       11.49       11.93      1.23 o 
   7  -2   1       27.57       31.85      2.64 o 
  -7  -1   1        8.74       13.61      2.72 o 
  -6  -1   1       74.77       66.18      2.39 o 
  -5  -1   1        0.03       -0.26      0.57 o 
  -4  -1   1       42.43       31.84      0.96 o 
  -3  -1   1      706.80      860.07      7.76 o 
  -2  -1   1        1.34        1.51      0.22 o 
  -1  -1   1     3512.26     3734.21     24.31 o 
   0  -1   1     2876.00     3152.55     23.58 o 
   1  -1   1      732.80      770.85      5.88 o 
   2  -1   1      868.45      944.45      7.32 o 
   3  -1   1      182.50      173.57      2.35 o 
   4  -1   1       26.65       23.33      0.97 o 
   5  -1   1       49.96       45.94      1.42 o 
   6  -1   1        9.83       13.05      1.77 o 
   7  -1   1       19.77       20.21      2.26 o 
  -7   0   1       34.00       32.75      2.67 o 
  -6   0   1       36.40       36.92      2.61 o 
  -5   0   1       21.09       22.22      1.04 o 
  -4   0   1      200.68      202.76      4.16 o 
  -3   0   1     1391.81     1437.68     10.98 o 
  -2   0   1     2345.69     2499.61     17.65 o 
  -1   0   1        0.96        0.41      0.19 o 
   0   0   1      140.83       -0.04      0.02 o 
   1   0   1     3519.71     3651.54     41.19 o 
   2   0   1      917.10      905.30      6.98 o 
   3   0   1        0.97        0.38      0.26 o 
   4   0   1      245.21      272.54      3.31 o 
   5   0   1       10.59        9.19      0.77 o 
   6   0   1       13.72       13.73      1.29 o 
   7   0   1       22.30       24.65      2.44 o 
  -7   1   1        2.49        3.50      1.72 o 
  -6   1   1       42.25       48.13      2.78 o 
  -5   1   1       22.23       23.21      1.09 o 
  -4   1   1       67.05       71.73      1.56 o 
  -3   1   1        0.20       -0.17      0.25 o 
  -2   1   1     2750.28     2903.32     20.39 o 
  -1   1   1        0.02       -0.35      0.23 o 
   0   1   1     3133.14     3191.40     27.11 o 
   1   1   1     1607.82     1542.59     12.71 o 
   2   1   1       20.38       11.79      0.57 o 
   3   1   1      142.66      146.24      2.23 o 
   4   1   1       38.68       49.34      1.22 o 
   5   1   1       83.86       85.43      2.48 o 
   6   1   1       39.31       38.19      1.84 o 
   7   1   1        0.79        1.60      0.99 o 
  -7   2   1        0.25        0.18      0.67 o 
  -6   2   1        6.70        9.13      1.61 o 
  -5   2   1        0.08        0.27      0.61 o 
  -4   2   1      223.94      247.40      3.17 o 
  -3   2   1      356.29      356.35      3.66 o 
  -2   2   1     1544.62     1584.48     12.31 o 
  -1   2   1    10454.08    10735.14    312.68 o 
   0   2   1       37.69       36.94      0.64 o 
   1   2   1      787.24      818.05      7.07 o 
   2   2   1       91.44       75.44      0.89 o 
   3   2   1      732.00      815.50      6.76 o 
   4   2   1       29.35       26.03      0.76 o 
   5   2   1       82.23       80.63      2.40 o 
   6   2   1       43.27       39.44      2.31 o 
   7   2   1       35.10       32.68      2.03 o 
  -7   3   1       12.36       14.95      2.01 o 
  -6   3   1        0.03        0.39      0.67 o 
  -5   3   1        4.39        5.03      0.91 o 
  -4   3   1        8.10        9.94      1.05 o 
  -3   3   1     1066.96     1077.13     10.57 o 
  -2   3   1        0.35        0.91      0.49 o 
  -1   3   1      142.61      144.20      1.68 o 
   0   3   1     2820.62     3060.09     31.05 o 
   1   3   1     1765.69     1838.13     13.17 o 
   2   3   1       21.41       27.50      0.70 o 
   3   3   1      855.95      912.14      9.13 o 
   4   3   1      366.93      372.09      5.29 o 
   5   3   1      447.63      425.29      6.09 o 
   6   3   1       12.62       13.27      1.37 o 
   7   3   1        0.59        0.04      0.68 o 
  -7   4   1       12.96       12.72      1.80 o 
  -6   4   1        0.00        0.31      0.70 o 
  -5   4   1        0.08        0.33      0.69 o 
  -4   4   1        5.02        3.72      0.78 o 
  -3   4   1     1277.96     1358.89     13.01 o 
  -2   4   1      187.96      240.63      3.55 o 
  -1   4   1      727.48      790.20      6.46 o 
   0   4   1      381.81      409.72      3.79 o 
   1   4   1      390.98      385.78      5.13 o 
   2   4   1     2523.23     2836.08     20.24 o 
   3   4   1      831.11      940.55     10.61 o 
   4   4   1      166.10      170.08      3.32 o 
   5   4   1        6.65        6.33      0.98 o 
   6   4   1      269.89      254.72      5.03 o 
   7   4   1       14.51       14.25      1.52 o 
  -6   5   1       25.22       22.18      1.74 o 
  -5   5   1        6.18        6.14      1.03 o 
  -4   5   1       43.17       42.36      1.84 o 
  -3   5   1       96.42       87.88      2.37 o 
  -2   5   1       56.21       61.61      1.81 o 
  -1   5   1       46.59       46.31      1.25 o 
   0   5   1       30.11       35.02      1.09 o 
   1   5   1      222.69      214.46      2.62 o 
   2   5   1       40.59       50.98      1.22 o 
   3   5   1       65.01       67.59      1.35 o 
   4   5   1        2.41        2.31      0.67 o 
   5   5   1      446.98      446.42      6.51 o 
   6   5   1        5.57        6.12      1.16 o 
   7   5   1       24.75       23.17      1.86 o 
  -6   6   1        0.66        0.70      0.69 o 
  -5   6   1        4.17        4.40      0.96 o 
  -4   6   1       10.88       11.52      1.25 o 
  -3   6   1       50.39       45.98      1.86 o 
  -2   6   1       30.78       38.92      1.08 o 
  -1   6   1      121.38      121.91      3.92 o 
   0   6   1        1.07        4.49      0.63 o 
   1   6   1       27.85       52.02      1.29 o 
   2   6   1      318.02      336.95      3.80 o 
   3   6   1      226.70      226.15      4.16 o 
   4   6   1       66.07       52.15      1.97 o 
   5   6   1        3.35        2.46      0.87 o 
   6   6   1       16.43       18.76      1.63 o 
   7   6   1        2.82        2.97      0.84 o 
  -5   7   1        4.23        4.04      0.91 o 
  -4   7   1       76.26       69.51      2.51 o 
  -3   7   1        0.37       -0.22      0.76 o 
  -2   7   1        3.00        2.94      0.69 o 
  -1   7   1      139.46      151.92      2.43 o 
   0   7   1      199.03      215.82      2.98 o 
   1   7   1      305.15      318.02      3.81 o 
   2   7   1       13.65       10.53      1.30 o 
   3   7   1      158.87      142.88      2.80 o 
   4   7   1       32.07       34.98      1.69 o 
   5   7   1       86.06       79.55      2.66 o 
   6   7   1       28.46       30.86      2.02 o 
   7   7   1        0.15        1.29      0.79 o 
  -5   8   1        9.53       11.29      1.34 o 
  -4   8   1        8.55       10.41      1.27 o 
  -3   8   1        4.02        5.74      0.97 o 
  -2   8   1       26.67       24.09      2.56 o 
  -1   8   1       47.31       43.32      1.42 o 
   0   8   1        4.64        6.72      0.72 o 
   1   8   1        7.68        7.98      0.77 o 
   2   8   1       60.65       60.33      1.65 o 
   3   8   1      166.72      146.91      2.63 o 
   4   8   1        0.28        0.92      0.70 o 
   5   8   1       32.26       35.11      1.99 o 
   6   8   1        0.47       -0.47      0.60 o 
  -4   9   1        7.83        9.65      1.23 o 
  -3   9   1        0.17        0.29      0.70 o 
  -2   9   1       49.18       49.88      2.08 o 
  -1   9   1      183.90      187.53      3.83 o 
   0   9   1      579.95      596.06      6.37 o 
   1   9   1      361.15      351.38      4.48 o 
   2   9   1        8.02        8.47      1.47 o 
   3   9   1       35.86       31.88      1.68 o 
   4   9   1        1.62        2.49      0.81 o 
   5   9   1       46.12       41.66      2.12 o 
   6   9   1        3.21        5.80      1.05 o 
  -4  10   1        1.29        1.02      0.68 o 
  -3  10   1        0.00        0.54      0.67 o 
  -2  10   1        0.15        0.33      0.63 o 
  -1  10   1       96.28      106.00      2.99 o 
   0  10   1       11.93       11.07      1.04 o 
   1  10   1        2.34        3.03      0.68 o 
   2  10   1      146.86      140.01      2.79 o 
   3  10   1        1.26        1.66      0.69 o 
   4  10   1       20.56       19.34      1.58 o 
   5  10   1       27.08       29.32      1.98 o 
  -3  11   1       11.25       11.63      1.78 o 
  -2  11   1       10.07       10.09      1.62 o 
  -1  11   1       10.77       12.40      1.48 o 
   0  11   1        0.30        0.35      0.62 o 
   1  11   1        1.00        0.44      0.54 o 
   2  11   1       75.96       76.50      2.16 o 
   3  11   1        0.36        0.27      0.75 o 
   4  11   1       22.93       25.31      2.38 o 
  -1  12   1        6.49        6.40      1.54 o 
   0  12   1        6.12        7.35      1.47 o 
   1  12   1        0.00       -0.94      0.71 o 
   2  12   1       33.32       29.72      1.82 o 
   3  12   1       49.45       53.84      3.94 o 
  -2 -12   2       34.79       32.68      2.58 o 
  -1 -12   2       12.18       12.75      1.40 o 
   0 -12   2        4.77        6.55      1.29 o 
   1 -12   2        3.20        4.42      1.04 o 
  -4 -11   2       11.84       13.33      1.86 o 
  -3 -11   2        9.95       13.53      3.55 o 
  -2 -11   2       18.36       18.62      2.02 o 
  -1 -11   2       36.88       39.34      1.96 o 
   0 -11   2       26.11       24.87      3.71 o 
   1 -11   2       18.88       20.41      2.21 o 
   2 -11   2        1.31        1.63      1.04 o 
  -5 -10   2       50.73       53.54      2.98 o 
  -4 -10   2        0.02        0.21      0.75 o 
  -3 -10   2       30.35       26.35      2.23 o 
  -2 -10   2       22.09       22.11      1.55 o 
  -1 -10   2      105.77       99.16      2.86 o 
   0 -10   2       64.25       61.75      2.32 o 
   1 -10   2        9.61        8.84      1.62 o 
   2 -10   2       90.42       93.99      3.95 o 
   3 -10   2        2.25        2.12      0.99 o 
  -5  -9   2       13.97       18.08      2.07 o 
  -4  -9   2       11.50       12.68      1.49 o 
  -3  -9   2        0.54        0.72      0.57 o 
  -2  -9   2       71.23       63.49      1.81 o 
  -1  -9   2       36.38       35.10      1.35 o 
   0  -9   2       29.30       27.08      1.30 o 
   1  -9   2      408.29      427.07      9.24 o 
   2  -9   2       17.41       20.15      2.56 o 
   3  -9   2        8.58        8.59      1.59 o 
   4  -9   2        1.67        0.69      0.90 o 
  -6  -8   2       12.90        9.84      1.28 o 
  -5  -8   2        1.18        0.91      0.90 o 
  -4  -8   2        1.02        1.03      0.66 o 
  -3  -8   2       19.14       24.40      2.95 o 
  -2  -8   2        3.21        3.30      0.60 o 
  -1  -8   2      254.06      255.85      3.55 o 
   0  -8   2        6.91        6.32      0.72 o 
   1  -8   2       30.19       27.70      1.23 o 
   2  -8   2       26.26       26.82      1.54 o 
   3  -8   2       11.49       14.63      1.33 o 
   4  -8   2        0.05       -0.46      0.61 o 
   5  -8   2        0.45        1.31      0.99 o 
  -6  -7   2       24.44       28.66      1.96 o 
  -5  -7   2        8.79        6.37      1.05 o 
  -4  -7   2        0.76       -0.66      0.56 o 
  -3  -7   2      216.92      205.79      4.54 o 
  -2  -7   2        7.43        5.68      0.63 o 
  -1  -7   2        8.95        8.27      1.14 o 
   0  -7   2        0.06       -0.28      0.35 o 
   1  -7   2       64.60       56.97      1.52 o 
   2  -7   2      144.85      141.20      2.51 o 
   3  -7   2        1.87        3.80      0.80 o 
   4  -7   2        7.40        9.86      1.21 o 
   5  -7   2        1.24        0.37      0.70 o 
  -7  -6   2      105.07      112.44      3.56 o 
  -6  -6   2       26.86       27.08      1.89 o 
  -5  -6   2       27.24       25.19      2.07 o 
  -4  -6   2        3.27        2.05      1.01 o 
  -3  -6   2       37.87       31.38      1.16 o 
  -2  -6   2      261.96      286.88      3.49 o 
  -1  -6   2       51.20       54.38      1.53 o 
   0  -6   2       45.44       51.59      1.29 o 
   1  -6   2        0.37        1.49      0.41 o 
   2  -6   2      124.54      128.23      2.24 o 
   3  -6   2       72.00       73.23      2.22 o 
   4  -6   2       16.16       14.18      1.33 o 
   5  -6   2        7.66       11.37      1.30 o 
   6  -6   2        1.07        1.96      0.71 o 
  -7  -5   2       33.77       31.13      2.10 o 
  -6  -5   2       57.61       56.55      3.33 o 
  -5  -5   2       73.87       89.29      2.80 o 
  -4  -5   2      268.88      266.25      4.58 o 
  -3  -5   2      893.83      943.96     11.04 o 
  -2  -5   2      223.30      209.49      2.69 o 
  -1  -5   2      231.59      224.66      2.72 o 
   0  -5   2        0.27       -0.13      0.27 o 
   1  -5   2       51.61       58.72      1.30 o 
   2  -5   2       32.11       34.80      1.49 o 
   3  -5   2       83.20       88.71      1.81 o 
   4  -5   2       14.63       18.74      2.05 o 
   5  -5   2       12.49       10.31      1.21 o 
   6  -5   2       34.49       39.04      2.10 o 
  -7  -4   2        2.77        1.75      0.72 o 
  -6  -4   2        9.74        6.89      1.15 o 
  -5  -4   2       34.18       33.20      1.83 o 
  -4  -4   2       59.09       64.44      2.10 o 
  -3  -4   2       79.90       65.54      1.89 o 
  -2  -4   2       82.06       90.32      1.66 o 
  -1  -4   2      549.61      637.79      5.48 o 
   0  -4   2      136.01      136.51      1.81 o 
   1  -4   2      555.93      593.39      5.22 o 
   2  -4   2      851.66      871.09      7.35 o 
   3  -4   2        6.88        5.00      0.56 o 
   4  -4   2       63.66       65.23      2.13 o 
   5  -4   2       82.99       81.35      3.38 o 
   6  -4   2        0.10       -0.64      0.72 o 
   7  -4   2        0.04        0.54      0.77 o 
  -7  -3   2       40.31       37.65      2.12 o 
  -6  -3   2       22.57       21.89      2.21 o 
  -5  -3   2       70.07       76.63      3.78 o 
  -4  -3   2      281.11      260.63      5.42 o 
  -3  -3   2     1708.03     1713.76     17.55 o 
  -2  -3   2      723.67      923.44      7.40 o 
  -1  -3   2      123.42      138.20      1.73 o 
   0  -3   2     1179.62     1094.53      8.27 o 
   1  -3   2     1166.26     1228.90      9.29 o 
   2  -3   2       94.40      104.33      2.12 o 
   3  -3   2        0.00        0.11      0.33 o 
   4  -3   2       61.80       59.14      1.50 o 
   5  -3   2       52.70       45.85      1.90 o 
   6  -3   2        1.74        2.03      0.80 o 
   7  -3   2        2.83        3.07      1.04 o 
  -7  -2   2        0.31        0.62      0.73 o 
  -6  -2   2      190.85      198.06      4.81 o 
  -5  -2   2       21.90       23.45      1.70 o 
  -4  -2   2      376.34      417.96      5.64 o 
  -3  -2   2        1.12        0.16      0.41 o 
  -2  -2   2      610.23      731.69      6.76 o 
  -1  -2   2      661.42      740.93      5.80 o 
   0  -2   2      573.47      543.61      4.71 o 
   1  -2   2     7842.43     8075.73     57.10 o 
   2  -2   2       49.52       51.03      1.07 o 
   3  -2   2        5.42        5.84      0.62 o 
   4  -2   2      116.50      119.71      2.13 o 
   5  -2   2        0.66        1.04      0.49 o 
   6  -2   2        4.98        5.95      0.96 o 
   7  -2   2        1.26        1.84      1.07 o 
  -7  -1   2       56.34       56.59      3.14 o 
  -6  -1   2       66.21       58.58      3.01 o 
  -5  -1   2      118.55      118.06      2.92 o 
  -4  -1   2      284.96      303.64      4.49 o 
  -3  -1   2      894.46     1016.93     10.18 o 
  -2  -1   2       11.56        7.81      0.44 o 
  -1  -1   2      358.21      330.11      2.89 o 
   0  -1   2      790.00      782.32      6.82 o 
   1  -1   2    22222.84    17360.54    231.39 o 
   2  -1   2     1551.65     1545.52     11.38 o 
   3  -1   2        0.91        0.07      0.28 o 
   4  -1   2        3.13        1.67      0.45 o 
   5  -1   2        0.09        0.08      0.47 o 
   6  -1   2        0.11        0.03      0.93 o 
   7  -1   2        0.70        0.39      0.96 o 
  -7   0   2        1.53        2.02      1.45 o 
  -6   0   2       19.49       15.35      1.96 o 
  -5   0   2       85.72       81.58      1.86 o 
  -4   0   2        1.69        1.49      0.42 o 
  -3   0   2        4.45        2.62      0.39 o 
  -2   0   2     1162.32     1197.98     13.85 o 
  -1   0   2     1645.37     1792.88     12.70 o 
   0   0   2      805.77      868.90     10.36 o 
   1   0   2     1121.56     1241.09      9.01 o 
   2   0   2      954.45      952.27      9.12 o 
   3   0   2       42.57       25.21      0.83 o 
   4   0   2      689.26      668.07      7.54 o 
   5   0   2       47.30       40.84      1.37 o 
   6   0   2       30.22       29.04      1.86 o 
   7   0   2        8.30       10.78      1.78 o 
  -7   1   2        4.14        3.92      1.13 o 
  -6   1   2        6.22        7.62      2.04 o 
  -5   1   2       94.15       99.61      2.78 o 
  -4   1   2        8.07       12.33      0.76 o 
  -3   1   2      193.96      172.96      2.28 o 
  -2   1   2      289.65      297.96      2.93 o 
  -1   1   2      730.93      779.30      7.81 o 
   0   1   2      225.54      238.97      2.37 o 
   1   1   2      361.05      422.12      3.89 o 
   2   1   2      460.98      539.43      4.53 o 
   3   1   2        0.06        0.08      0.24 o 
   4   1   2      391.20      412.69      4.31 o 
   5   1   2       11.19       10.39      1.01 o 
   6   1   2        0.16        0.12      0.63 o 
   7   1   2       39.38       41.17      6.13 o 
  -7   2   2        2.86        2.75      1.05 o 
  -6   2   2       77.61       76.75      5.19 o 
  -5   2   2       10.65        9.00      1.05 o 
  -4   2   2      224.28      233.71      3.91 o 
  -3   2   2        3.68        3.22      0.39 o 
  -2   2   2     2116.70     2268.23     18.40 o 
  -1   2   2     1598.67     1754.14     22.24 o 
   0   2   2     5252.76     5353.58     57.37 o 
   1   2   2      588.29      551.39      4.40 o 
   2   2   2       36.83       32.29      1.05 o 
   3   2   2       52.83       45.38      0.99 o 
   4   2   2      569.84      585.89      5.50 o 
   5   2   2       84.75       84.41      2.43 o 
   6   2   2       23.30       24.25      1.65 o 
   7   2   2        0.14       -0.26      0.67 o 
  -7   3   2        0.87        1.12      0.65 o 
  -6   3   2       47.59       48.10      2.89 o 
  -5   3   2       87.22       88.35      2.61 o 
  -4   3   2      121.86      115.21      2.73 o 
  -3   3   2      181.20      180.05      6.12 o 
  -2   3   2        1.41        2.36      0.54 o 
  -1   3   2       99.03      106.05      1.68 o 
   0   3   2      816.65      870.49      7.50 o 
   1   3   2       14.20       19.75      0.65 o 
   2   3   2      232.73      258.92      2.70 o 
   3   3   2       57.94       56.74      1.43 o 
   4   3   2       52.80       52.22      1.77 o 
   5   3   2       38.50       33.02      1.63 o 
   6   3   2        1.02        1.12      0.79 o 
   7   3   2       44.66       39.36      2.12 o 
  -6   4   2       56.62       60.94      2.60 o 
  -5   4   2      215.13      222.40      4.38 o 
  -4   4   2       23.74       26.00      1.46 o 
  -3   4   2       69.86       58.15      1.92 o 
  -2   4   2       12.49        7.12      0.77 o 
  -1   4   2      318.46      289.17      2.96 o 
   0   4   2      140.36      131.98      1.77 o 
   1   4   2      229.88      267.46      3.78 o 
   2   4   2     1470.15     1660.48     12.42 o 
   3   4   2      496.34      566.53      5.86 o 
   4   4   2       71.17       71.28      2.31 o 
   5   4   2        0.23       -0.23      0.60 o 
   6   4   2       18.44       19.94      1.61 o 
   7   4   2        2.78        2.55      0.98 o 
  -6   5   2        0.00       -0.02      0.79 o 
  -5   5   2       12.62       13.84      1.41 o 
  -4   5   2       58.73       55.54      2.09 o 
  -3   5   2      160.98      157.28      3.23 o 
  -2   5   2      426.16      449.35      5.64 o 
  -1   5   2      454.12      469.48      4.46 o 
   0   5   2       58.02       48.71      1.12 o 
   1   5   2      516.84      544.66      4.99 o 
   2   5   2     1005.41     1121.77      9.03 o 
   3   5   2       61.21       45.81      1.15 o 
   4   5   2      231.33      230.09      4.04 o 
   5   5   2       11.13        9.75      1.16 o 
   6   5   2      279.72      254.21      4.98 o 
   7   5   2       29.07       33.95      2.55 o 
  -6   6   2        1.81        1.94      0.82 o 
  -5   6   2        8.52        9.19      1.23 o 
  -4   6   2        1.62        1.28      0.72 o 
  -3   6   2       16.37       22.28      1.44 o 
  -2   6   2      111.56      117.33      2.65 o 
  -1   6   2        7.39        7.14      0.57 o 
   0   6   2       42.06       36.78      1.10 o 
   1   6   2       10.51       14.97      0.77 o 
   2   6   2      160.59      166.94      2.45 o 
   3   6   2       56.45       51.39      1.47 o 
   4   6   2       51.07       46.97      1.86 o 
   5   6   2      224.08      214.68      4.31 o 
   6   6   2       38.85       38.41      2.10 o 
   7   6   2        8.78       11.09      1.37 o 
  -5   7   2       13.42       17.77      1.60 o 
  -4   7   2        2.26        2.95      1.33 o 
  -3   7   2      166.28      155.42      3.96 o 
  -2   7   2       50.00       43.43      3.10 o 
  -1   7   2       49.87       42.48      1.28 o 
   0   7   2        5.50        3.95      0.56 o 
   1   7   2       16.17       13.01      0.82 o 
   2   7   2      842.55      847.68      7.68 o 
   3   7   2      308.90      305.97      3.82 o 
   4   7   2       28.37       25.65      1.54 o 
   5   7   2        0.25       -0.33      0.59 o 
   6   7   2       74.64       69.90      2.67 o 
   7   7   2        3.88        5.33      0.98 o 
  -5   8   2        1.51        2.78      0.80 o 
  -4   8   2        1.64        1.08      0.66 o 
  -3   8   2        6.60        5.65      1.00 o 
  -2   8   2        5.41        5.78      1.04 o 
  -1   8   2       78.41       75.85      1.81 o 
   0   8   2      206.35      205.26      3.21 o 
   1   8   2       24.11       25.85      1.15 o 
   2   8   2       70.19       63.08      1.88 o 
   3   8   2        0.80        2.08      0.57 o 
   4   8   2      100.58       95.71      2.78 o 
   5   8   2       11.66        9.98      1.27 o 
   6   8   2       35.00       40.16      2.19 o 
  -4   9   2       15.58       16.46      1.61 o 
  -3   9   2        5.63        3.94      0.95 o 
  -2   9   2        4.08        5.11      0.95 o 
  -1   9   2       18.54       17.02      1.39 o 
   0   9   2        1.45        1.41      0.71 o 
   1   9   2      113.19      110.97      3.40 o 
   2   9   2      239.80      224.14      3.45 o 
   3   9   2        6.54        7.90      1.08 o 
   4   9   2      127.69      108.90      3.08 o 
   5   9   2       10.65       12.58      1.38 o 
   6   9   2       14.27       15.42      1.57 o 
  -4  10   2       11.65       10.62      1.34 o 
  -3  10   2        6.53        4.24      1.16 o 
  -2  10   2        1.07        0.84      0.70 o 
  -1  10   2        1.01        0.01      0.69 o 
   0  10   2      123.87      126.32      3.14 o 
   1  10   2       30.79       34.22      1.42 o 
   2  10   2        0.02       -0.48      0.46 o 
   3  10   2        1.88        1.81      0.72 o 
   4  10   2       20.75       22.49      1.67 o 
   5  10   2       19.58       20.66      1.71 o 
  -3  11   2        0.94        1.35      0.74 o 
  -2  11   2       24.31       26.38      2.35 o 
  -1  11   2       26.82       29.61      1.88 o 
   0  11   2        8.55       10.31      1.22 o 
   1  11   2        0.05        0.30      0.50 o 
   2  11   2       50.08       50.33      1.78 o 
   3  11   2        0.66        1.33      0.70 o 
   4  11   2        0.93        1.00      0.66 o 
   5  11   2       27.15       30.90      2.57 o 
  -1  12   2        1.68        2.38      1.02 o 
   0  12   2       20.96       23.19      2.24 o 
   1  12   2        6.50        9.15      1.23 o 
   2  12   2        5.85        7.44      1.09 o 
   3  12   2        5.21        5.86      0.99 o 
  -2 -12   3        1.61        0.79      1.31 o 
  -1 -12   3        0.36        0.84      1.09 o 
   0 -12   3        3.62        4.28      1.00 o 
  -3 -11   3       30.42       32.79      4.45 o 
  -2 -11   3        6.44        9.63      1.59 o 
  -1 -11   3       21.98       21.33      1.66 o 
   0 -11   3       32.87       41.54      3.98 o 
   1 -11   3        1.20        1.65      1.01 o 
   2 -11   3        1.99        1.05      0.86 o 
  -4 -10   3        4.85        7.12      2.01 o 
  -3 -10   3       23.68       26.32      2.29 o 
  -2 -10   3       47.59       44.24      1.95 o 
  -1 -10   3        1.02        0.02      0.61 o 
   0 -10   3       82.00       79.02      2.66 o 
   1 -10   3       55.03       52.08      2.81 o 
   2 -10   3        0.60        1.70      1.18 o 
   3 -10   3        0.03       -0.25      0.85 o 
  -5  -9   3       12.54       19.89      2.17 o 
  -4  -9   3       67.47       60.61      3.12 o 
  -3  -9   3        0.07        0.47      0.72 o 
  -2  -9   3       11.92       13.47      1.67 o 
  -1  -9   3        4.88        4.40      0.89 o 
   0  -9   3      194.29      195.95      4.81 o 
   1  -9   3       52.98       53.87      2.18 o 
   2  -9   3       26.52       24.08      2.27 o 
   3  -9   3       12.32       14.48      1.97 o 
   4  -9   3        3.57        4.70      1.21 o 
  -6  -8   3        7.19        8.73      1.19 o 
  -5  -8   3       53.76       44.58      2.20 o 
  -4  -8   3       89.12       94.66      2.87 o 
  -3  -8   3      178.01      160.16      3.51 o 
  -2  -8   3       18.86       17.54      1.04 o 
  -1  -8   3      539.82      534.97      8.43 o 
   0  -8   3       78.43       78.27      2.45 o 
   1  -8   3        5.10        4.42      0.68 o 
   2  -8   3       17.27       19.52      1.95 o 
   3  -8   3        8.07        7.78      1.49 o 
   4  -8   3        5.48        6.67      1.46 o 
   5  -8   3       14.18       13.34      1.85 o 
  -6  -7   3        4.26        5.87      0.99 o 
  -5  -7   3        0.01        0.23      0.66 o 
  -4  -7   3      137.18      120.13      3.16 o 
  -3  -7   3      137.56      130.22      3.05 o 
  -2  -7   3        7.30        7.18      0.72 o 
  -1  -7   3      205.40      189.00      2.79 o 
   0  -7   3        8.95        7.93      0.99 o 
   1  -7   3        1.98        1.18      0.48 o 
   2  -7   3       11.61       12.07      0.91 o 
   3  -7   3        0.15        1.19      0.82 o 
   4  -7   3       12.92       14.86      1.38 o 
   5  -7   3       21.16       17.44      1.56 o 
  -6  -6   3       12.56       12.47      1.57 o 
  -5  -6   3       48.54       53.96      4.17 o 
  -4  -6   3      128.78      111.50      2.96 o 
  -3  -6   3      226.12      210.30      2.96 o 
  -2  -6   3        4.58        8.64      0.68 o 
  -1  -6   3      197.00      191.81      2.66 o 
   0  -6   3      117.67      119.95      1.99 o 
   1  -6   3        3.01        6.99      0.63 o 
   2  -6   3        0.04        0.07      0.43 o 
   3  -6   3        1.55        3.17      0.73 o 
   4  -6   3      125.79      131.18      3.25 o 
   5  -6   3        6.38        3.45      0.90 o 
   6  -6   3        0.71        0.58      1.01 o 
  -7  -5   3       10.56       11.63      1.49 o 
  -6  -5   3       27.91       26.89      1.88 o 
  -5  -5   3        1.31        2.37      0.82 o 
  -4  -5   3        0.05        0.82      0.64 o 
  -3  -5   3        0.03       -0.29      0.28 o 
  -2  -5   3      199.67      180.85      2.51 o 
  -1  -5   3      533.73      619.48      5.63 o 
   0  -5   3      916.78     1005.26      8.21 o 
   1  -5   3       18.41       15.16      0.74 o 
   2  -5   3        9.82        8.37      0.68 o 
   3  -5   3       60.32       68.28      1.66 o 
   4  -5   3       93.79      102.59      2.74 o 
   5  -5   3        0.43        0.50      0.67 o 
   6  -5   3        0.03       -0.15      0.67 o 
  -7  -4   3        2.81        2.58      1.09 o 
  -6  -4   3       27.40       28.07      1.89 o 
  -5  -4   3       14.48       15.65      1.42 o 
  -4  -4   3        1.98        4.10      0.86 o 
  -3  -4   3        8.61        6.96      0.63 o 
  -2  -4   3       22.44       16.98      0.75 o 
  -1  -4   3       70.93       71.54      1.32 o 
   0  -4   3      104.13      105.72      1.53 o 
   1  -4   3        6.51        6.08      0.47 o 
   2  -4   3      185.25      169.21      2.37 o 
   3  -4   3        1.67        2.12      0.49 o 
   4  -4   3       31.98       30.38      1.54 o 
   5  -4   3        3.72        3.53      0.86 o 
   6  -4   3       13.12       15.74      1.51 o 
   7  -4   3        1.19        2.42      1.50 o 
  -7  -3   3       12.76       14.04      1.52 o 
  -6  -3   3       48.01       44.63      3.37 o 
  -5  -3   3      113.34       92.46      2.73 o 
  -4  -3   3       12.66       17.32      1.26 o 
  -3  -3   3       37.17       36.71      1.46 o 
  -2  -3   3     3248.51     3558.92     25.07 o 
  -1  -3   3      239.66      193.63      2.56 o 
   0  -3   3       57.65       47.42      0.91 o 
   1  -3   3      211.27      203.45      2.29 o 
   2  -3   3       88.69       60.50      1.28 o 
   3  -3   3      247.77      204.70      2.75 o 
   4  -3   3       68.39       57.67      1.53 o 
   5  -3   3       11.45       15.68      1.32 o 
   6  -3   3        4.73        4.76      0.94 o 
   7  -3   3        5.32        5.32      1.47 o 
  -7  -2   3        0.77        0.57      1.06 o 
  -6  -2   3        1.15        2.48      1.04 o 
  -5  -2   3      189.71      174.52      4.13 o 
  -4  -2   3       11.84       13.47      1.12 o 
  -3  -2   3       39.47       43.50      1.00 o 
  -2  -2   3      907.93      948.03      7.55 o 
  -1  -2   3      227.29      228.00      2.36 o 
   0  -2   3      368.89      384.36      5.00 o 
   1  -2   3     4070.43     4507.55     31.15 o 
   2  -2   3       82.61       98.24      1.56 o 
   3  -2   3        4.01        2.00      0.43 o 
   4  -2   3       28.05       24.94      1.06 o 
   5  -2   3        9.48        9.71      0.87 o 
   6  -2   3        3.30        2.25      0.78 o 
   7  -2   3       12.56       18.39      2.15 o 
  -7  -1   3        0.32        1.29      0.90 o 
  -6  -1   3      146.55      145.20      3.61 o 
  -5  -1   3       17.17       20.89      1.45 o 
  -4  -1   3      212.88      202.12      3.79 o 
  -3  -1   3       11.82        8.37      0.75 o 
  -2  -1   3     1912.64     1984.08     14.42 o 
  -1  -1   3      341.87      367.52      3.27 o 
   0  -1   3      260.82      288.66      2.28 o 
   1  -1   3       81.66       77.46      1.90 o 
   2  -1   3       42.05       53.18      1.14 o 
   3  -1   3      125.21      135.78      2.06 o 
   4  -1   3       75.00       80.63      3.53 o 
   5  -1   3       17.97       16.94      1.04 o 
   6  -1   3        0.75        1.96      1.04 o 
   7  -1   3        4.93        4.76      1.36 o 
  -7   0   3       65.22       62.13      4.68 o 
  -6   0   3       69.16       63.65      3.21 o 
  -5   0   3        4.51        3.94      0.86 o 
  -4   0   3        0.04        0.61      0.40 o 
  -3   0   3       25.64       25.60      1.46 o 
  -2   0   3      153.46      147.98      1.89 o 
  -1   0   3     1865.28     1961.08     13.92 o 
   0   0   3      956.12     1016.67      7.46 o 
   1   0   3    24759.84    20638.62    646.39 o 
   2   0   3     4174.74     4391.87     30.48 o 
   3   0   3       40.50       52.95      1.21 o 
   4   0   3      104.16      100.82      1.90 o 
   5   0   3       68.01       70.08      1.76 o 
   6   0   3       27.80       30.30      1.73 o 
   7   0   3       36.74       38.35      4.88 o 
  -7   1   3        9.78       11.49      1.75 o 
  -6   1   3       40.01       41.93      2.84 o 
  -5   1   3        5.64        5.55      0.84 o 
  -4   1   3        3.43        2.62      0.49 o 
  -3   1   3       35.03       42.34      1.12 o 
  -2   1   3       82.60       81.18      1.33 o 
  -1   1   3    12100.69    12318.14    222.51 o 
   0   1   3     1574.47     1701.94     11.09 o 
   1   1   3     1460.08     1458.83      9.47 o 
   2   1   3        6.77        2.82      0.35 o 
   3   1   3       63.39       50.51      1.15 o 
   4   1   3       57.03       46.38      1.26 o 
   5   1   3       20.84       21.94      1.06 o 
   6   1   3       73.28       70.14      3.37 o 
   7   1   3       12.81       13.54      3.30 o 
  -7   2   3       12.24       15.10      1.99 o 
  -6   2   3       62.87       58.21      3.08 o 
  -5   2   3       44.66       43.28      1.84 o 
  -4   2   3       29.08       27.05      1.04 o 
  -3   2   3      141.65      128.84      1.93 o 
  -2   2   3     2936.80     3321.69     25.56 o 
  -1   2   3     1547.72     1678.32     12.22 o 
   0   2   3      581.65      591.10      4.71 o 
   1   2   3     1716.55     1760.19     19.93 o 
   2   2   3     1457.96     1555.29     11.45 o 
   3   2   3      114.42       94.90      1.56 o 
   4   2   3       91.75      112.01      1.97 o 
   5   2   3       83.43       72.59      2.29 o 
   6   2   3       39.42       36.79      1.96 o 
   7   2   3        7.80        7.83      1.22 o 
  -7   3   3       10.37       10.23      1.67 o 
  -6   3   3       36.15       38.46      2.79 o 
  -5   3   3        0.51        0.27      0.70 o 
  -4   3   3       45.43       37.71      1.66 o 
  -3   3   3       79.70       75.00      2.27 o 
  -2   3   3      394.49      385.14      4.70 o 
  -1   3   3      695.46      745.38      6.06 o 
   0   3   3      496.16      475.61      4.72 o 
   1   3   3      898.97      894.74     10.49 o 
   2   3   3      842.30      852.65      6.85 o 
   3   3   3      303.21      304.76      3.27 o 
   4   3   3        4.93        5.56      0.49 o 
   5   3   3       30.85       27.17      1.55 o 
   6   3   3        0.98        1.33      0.75 o 
   7   3   3       27.72       29.46      2.01 o 
  -6   4   3        0.09       -0.31      0.89 o 
  -5   4   3      195.63      184.97      4.02 o 
  -4   4   3       18.49       18.58      1.53 o 
  -3   4   3       14.97       14.57      1.11 o 
  -2   4   3     1384.83     1405.34     13.02 o 
  -1   4   3       10.81       10.84      0.55 o 
   0   4   3      257.44      281.58      2.92 o 
   1   4   3      126.79      150.98      1.95 o 
   2   4   3       67.99       78.56      1.39 o 
   3   4   3        0.03       -0.17      0.31 o 
   4   4   3      367.64      389.07      4.11 o 
   5   4   3        0.38        0.33      0.64 o 
   6   4   3      222.53      217.92      5.70 o 
   7   4   3       31.84       37.32      2.52 o 
  -6   5   3       41.71       36.44      2.08 o 
  -5   5   3       79.20       71.02      2.55 o 
  -4   5   3        3.50        1.62      0.76 o 
  -3   5   3       64.60       63.17      2.07 o 
  -2   5   3       46.30       46.35      1.77 o 
  -1   5   3      643.50      715.87      6.54 o 
   0   5   3      579.81      651.42      5.73 o 
   1   5   3        0.50        2.66      0.38 o 
   2   5   3      580.62      646.59      6.48 o 
   3   5   3      374.82      402.61      4.35 o 
   4   5   3      242.20      240.76      4.11 o 
   5   5   3      151.86      132.53      3.25 o 
   6   5   3       47.44       41.43      2.10 o 
   7   5   3        0.05       -0.72      0.68 o 
  -6   6   3       13.26       13.73      1.46 o 
  -5   6   3        0.84       -0.56      0.87 o 
  -4   6   3        0.04        0.06      0.59 o 
  -3   6   3      296.32      286.26      4.75 o 
  -2   6   3       18.12       18.28      1.22 o 
  -1   6   3        3.49        1.30      0.36 o 
   0   6   3      708.57      687.20      6.97 o 
   1   6   3        0.27        1.16      0.37 o 
   2   6   3      121.03      119.62      2.02 o 
   3   6   3        1.94        1.90      0.44 o 
   4   6   3       31.07       25.92      1.66 o 
   5   6   3       64.52       68.06      2.54 o 
   6   6   3       20.32       25.27      1.89 o 
   7   6   3        0.41       -0.37      0.73 o 
  -5   7   3        0.55        0.82      0.67 o 
  -4   7   3       22.82       30.02      1.84 o 
  -3   7   3        0.02       -0.02      0.64 o 
  -2   7   3        0.08        1.02      0.57 o 
  -1   7   3      190.91      198.10      4.35 o 
   0   7   3      158.01      142.22      2.35 o 
   1   7   3      100.10       95.75      1.90 o 
   2   7   3      129.96      130.06      2.27 o 
   3   7   3       77.09       70.09      1.69 o 
   4   7   3        6.86        6.59      1.44 o 
   5   7   3        0.51        0.29      0.64 o 
   6   7   3        0.04        0.08      0.68 o 
   7   7   3        0.85        0.72      0.70 o 
  -5   8   3       13.74       11.81      1.88 o 
  -4   8   3       10.20       11.56      1.32 o 
  -3   8   3        3.12        4.47      1.42 o 
  -2   8   3        8.47        6.34      0.98 o 
  -1   8   3      112.00      102.67      2.64 o 
   0   8   3      143.07      137.94      2.46 o 
   1   8   3      154.57      157.50      2.65 o 
   2   8   3       28.23       23.77      1.28 o 
   3   8   3      264.98      261.49      3.64 o 
   4   8   3       49.21       45.44      1.99 o 
   5   8   3        2.94        1.49      0.77 o 
   6   8   3        0.38       -0.02      0.65 o 
  -4   9   3        0.22        2.08      0.74 o 
  -3   9   3       15.39       14.26      2.13 o 
  -2   9   3        0.90        0.21      0.62 o 
  -1   9   3      201.12      193.53      5.43 o 
   0   9   3      221.86      204.88      3.26 o 
   1   9   3      104.68      101.34      2.26 o 
   2   9   3        0.51        0.60      0.55 o 
   3   9   3      380.13      353.33      4.57 o 
   4   9   3       33.60       36.18      1.87 o 
   5   9   3       42.19       42.91      2.13 o 
   6   9   3        5.99        6.32      1.09 o 
  -3  10   3        0.35       -0.56      0.61 o 
  -2  10   3        6.61        5.89      1.07 o 
  -1  10   3        8.18        8.66      1.17 o 
   0  10   3        5.03        6.30      1.01 o 
   1  10   3       37.84       36.84      1.48 o 
   2  10   3       31.26       33.76      1.41 o 
   3  10   3      102.49       93.07      2.78 o 
   4  10   3       23.18       22.96      1.66 o 
   5  10   3        7.29        9.25      1.21 o 
  -3  11   3        3.06        2.97      1.09 o 
  -2  11   3        3.33        3.59      1.28 o 
  -1  11   3       49.41       46.18      2.13 o 
   0  11   3        0.24        0.47      0.68 o 
   1  11   3        2.94        2.72      0.67 o 
   2  11   3        0.23        0.43      0.55 o 
   3  11   3       73.12       68.62      3.22 o 
   4  11   3       30.40       35.01      1.96 o 
   5  11   3       24.72       31.68      2.06 o 
  -1  12   3        0.00       -0.02      0.62 o 
   0  12   3        0.66        0.63      0.75 o 
   1  12   3        9.09        6.42      1.08 o 
   2  12   3       22.41       23.72      1.61 o 
   3  12   3        1.21        0.75      0.72 o 
   4  12   3       27.63       28.40      2.53 o 
  -3 -11   4       25.60       33.10      2.68 o 
  -2 -11   4       15.43       17.51      2.06 o 
  -1 -11   4        0.06       -0.13      0.58 o 
   0 -11   4       15.93       16.81      1.60 o 
   1 -11   4        5.18        5.04      1.26 o 
   2 -11   4        0.85        0.83      2.39 o 
  -4 -10   4        1.53        5.15      1.25 o 
  -3 -10   4       11.26       11.80      2.25 o 
  -2 -10   4       40.26       46.01      2.17 o 
  -1 -10   4        0.32       -0.03      0.59 o 
   0 -10   4       22.96       18.63      1.66 o 
   1 -10   4        9.19        8.11      2.71 o 
   2 -10   4      140.50      149.31      5.07 o 
   3 -10   4       61.94       67.79      3.49 o 
  -5  -9   4        2.54        3.26      1.21 o 
  -4  -9   4        5.87        6.32      1.30 o 
  -3  -9   4        4.14        6.68      1.30 o 
  -2  -9   4       32.34       32.21      1.66 o 
  -1  -9   4       50.63       47.46      1.99 o 
   0  -9   4       83.61       84.19      3.83 o 
   1  -9   4        1.89        1.83      0.92 o 
   2  -9   4       10.52       12.07      1.80 o 
   3  -9   4        1.73        1.69      1.06 o 
   4  -9   4        1.64        0.97      0.95 o 
  -5  -8   4       14.38       16.05      1.57 o 
  -4  -8   4       21.55       21.99      2.08 o 
  -3  -8   4       38.16       39.34      1.84 o 
  -2  -8   4       76.33       71.11      2.26 o 
  -1  -8   4       30.35       36.66      2.13 o 
   0  -8   4       80.92       73.23      2.36 o 
   1  -8   4        2.00        0.33      0.69 o 
   2  -8   4        3.08        2.74      1.04 o 
   3  -8   4       22.62       23.69      2.24 o 
   4  -8   4        0.24       -0.63      0.81 o 
   5  -8   4        0.45        2.44      0.96 o 
  -6  -7   4       79.49       82.68      3.02 o 
  -5  -7   4        7.21        7.42      1.20 o 
  -4  -7   4       43.67       27.08      1.85 o 
  -3  -7   4      273.17      259.72      4.55 o 
  -2  -7   4      120.07      102.92      2.09 o 
  -1  -7   4       37.93       34.26      1.19 o 
   0  -7   4      315.76      323.30      4.92 o 
   1  -7   4       51.25       46.83      1.46 o 
   2  -7   4        1.79        2.24      0.57 o 
   3  -7   4       12.20       13.32      1.45 o 
   4  -7   4        0.08       -0.27      0.82 o 
   5  -7   4        0.75        0.59      0.98 o 
  -6  -6   4        8.41        9.25      1.29 o 
  -5  -6   4       25.14       22.83      1.72 o 
  -4  -6   4      171.52      165.80      3.70 o 
  -3  -6   4      537.87      532.83      5.56 o 
  -2  -6   4        0.12        0.64      0.47 o 
  -1  -6   4      244.92      237.43      5.17 o 
   0  -6   4        8.88        9.89      0.78 o 
   1  -6   4       12.23       14.40      0.78 o 
   2  -6   4        0.50        0.78      0.65 o 
   3  -6   4        0.00        0.20      0.48 o 
   4  -6   4       22.83       23.30      1.54 o 
   5  -6   4       33.10       32.47      1.86 o 
   6  -6   4        0.22        1.22      0.74 o 
  -6  -5   4        6.54        5.42      1.11 o 
  -5  -5   4      144.03      133.58      3.47 o 
  -4  -5   4      311.00      305.09      5.08 o 
  -3  -5   4      668.62      666.82      6.32 o 
  -2  -5   4       17.77       15.89      0.82 o 
  -1  -5   4      364.55      357.20      3.82 o 
   0  -5   4      732.29      739.67      6.42 o 
   1  -5   4      390.69      382.07      7.07 o 
   2  -5   4      695.85      763.17      6.96 o 
   3  -5   4       94.76       83.98      1.88 o 
   4  -5   4      121.29      119.99      2.97 o 
   5  -5   4        5.88        6.67      1.64 o 
   6  -5   4       17.35       17.29      1.58 o 
  -7  -4   4       29.01       32.04      2.17 o 
  -6  -4   4      109.52      104.95      3.24 o 
  -5  -4   4       91.19       84.12      2.70 o 
  -4  -4   4        0.07        0.17      0.62 o 
  -3  -4   4        7.78        8.24      0.58 o 
  -2  -4   4      911.07     1021.86      8.45 o 
  -1  -4   4      176.46      190.38      2.79 o 
   0  -4   4        1.08        0.69      0.33 o 
   1  -4   4      331.51      324.84      3.91 o 
   2  -4   4     1094.96     1050.99     14.98 o 
   3  -4   4        0.04        0.12      0.40 o 
   4  -4   4        5.73        5.41      0.71 o 
   5  -4   4        7.72        8.99      1.15 o 
   6  -4   4        3.99        3.40      1.73 o 
   7  -4   4        4.20        4.99      1.12 o 
  -7  -3   4        7.01       10.18      1.31 o 
  -6  -3   4        4.21        5.44      1.07 o 
  -5  -3   4       36.76       32.08      1.76 o 
  -4  -3   4       13.63       12.52      1.15 o 
  -3  -3   4      295.92      348.16      3.73 o 
  -2  -3   4       16.03       22.45      0.83 o 
  -1  -3   4      995.89     1092.11      8.53 o 
   0  -3   4        7.06        7.09      0.62 o 
   1  -3   4        3.74        4.83      0.39 o 
   2  -3   4      793.45      757.46      6.54 o 
   3  -3   4        0.01       -0.51      0.34 o 
   4  -3   4       11.59       11.55      0.86 o 
   5  -3   4       21.16       25.08      1.56 o 
   6  -3   4        0.09        0.09      0.69 o 
   7  -3   4        1.74        2.18      2.14 o 
  -7  -2   4        2.22        3.82      1.17 o 
  -6  -2   4       17.07       19.26      1.63 o 
  -5  -2   4        1.37        0.41      0.71 o 
  -4  -2   4      178.08      164.62      2.36 o 
  -3  -2   4      232.23      187.34      2.46 o 
  -2  -2   4      218.98      197.65      2.41 o 
  -1  -2   4      118.52      124.61      1.67 o 
   0  -2   4      461.46      489.77      6.26 o 
   1  -2   4      662.48      669.28      6.26 o 
   2  -2   4       98.96      113.08      1.77 o 
   3  -2   4        9.50       11.21      0.75 o 
   4  -2   4       17.06       17.45      1.17 o 
   5  -2   4       36.39       36.76      1.42 o 
   6  -2   4        0.54       -0.88      0.59 o 
   7  -2   4        4.47        5.14      1.29 o 
  -7  -1   4        6.49        5.10      1.33 o 
  -6  -1   4       15.08       18.69      1.60 o 
  -5  -1   4       21.35       19.61      1.76 o 
  -4  -1   4       18.74       15.18      0.86 o 
  -3  -1   4        2.15        1.46      0.38 o 
  -2  -1   4      103.02      129.16      2.19 o 
  -1  -1   4      163.55      169.83      1.98 o 
   0  -1   4      469.87      460.33      3.91 o 
   1  -1   4     5705.42     5860.94     59.12 o 
   2  -1   4       66.95       73.86      1.36 o 
   3  -1   4       13.24       18.47      1.07 o 
   4  -1   4       17.86       23.32      1.35 o 
   5  -1   4      220.64      222.02      4.52 o 
   6  -1   4        5.73        5.23      1.02 o 
   7  -1   4        0.18        1.25      1.08 o 
  -7   0   4       10.27       13.00      1.88 o 
  -6   0   4       59.62       46.78      2.83 o 
  -5   0   4      190.97      191.64      4.85 o 
  -4   0   4       12.11        8.85      0.77 o 
  -3   0   4      196.07      199.98      2.63 o 
  -2   0   4      123.16      118.53      1.74 o 
  -1   0   4      810.31      804.34      6.44 o 
   0   0   4      743.41      802.72      6.17 o 
   1   0   4       21.70       15.32      0.54 o 
   2   0   4     4630.73     4966.51     34.14 o 
   3   0   4      615.03      683.68      6.06 o 
   4   0   4        0.14        0.13      0.38 o 
   5   0   4      272.21      281.52      3.81 o 
   6   0   4        4.66        4.92      0.94 o 
   7   0   4        0.63        1.28      1.04 o 
  -7   1   4        5.87        4.50      1.19 o 
  -6   1   4        1.83        0.89      1.04 o 
  -5   1   4      328.13      347.52      6.02 o 
  -4   1   4      191.97      194.72      2.86 o 
  -3   1   4      281.45      306.44      3.47 o 
  -2   1   4      104.55      127.45      1.83 o 
  -1   1   4     1855.62     2026.70     14.51 o 
   0   1   4      644.33      663.61      5.24 o 
   1   1   4     1329.42     1337.17     13.70 o 
   2   1   4      799.39      830.98      6.65 o 
   3   1   4       72.71       78.60      1.50 o 
   4   1   4      155.17      154.47      2.40 o 
   5   1   4       82.02       76.17      1.82 o 
   6   1   4       23.00       22.53      1.60 o 
   7   1   4       35.30       33.08      1.96 o 
  -7   2   4        0.33       -0.44      0.69 o 
  -6   2   4        6.71        8.46      1.57 o 
  -5   2   4       90.31       83.08      2.53 o 
  -4   2   4        8.28       11.93      0.81 o 
  -3   2   4      196.14      209.77      2.73 o 
  -2   2   4        0.05        0.28      0.32 o 
  -1   2   4     1533.50     1577.20     11.60 o 
   0   2   4     1694.28     1836.49     13.19 o 
   1   2   4        0.01        0.02      0.33 o 
   2   2   4      246.92      290.98      2.94 o 
   3   2   4      122.17      127.08      1.92 o 
   4   2   4       26.49       26.56      1.00 o 
   5   2   4        8.97        9.37      0.83 o 
   6   2   4        3.14        2.74      0.86 o 
   7   2   4       15.34       16.86      1.61 o 
  -6   3   4        6.01        4.85      1.30 o 
  -5   3   4       13.19       12.49      1.24 o 
  -4   3   4       72.21       76.42      2.57 o 
  -3   3   4       49.63       56.71      1.60 o 
  -2   3   4     2367.78     2496.93     24.78 o 
  -1   3   4        0.18        0.34      0.25 o 
   0   3   4      388.50      400.25      4.14 o 
   1   3   4      230.57      239.31      3.61 o 
   2   3   4      137.53       97.89      1.50 o 
   3   3   4      130.52       93.14      2.10 o 
   4   3   4      102.37      104.84      1.90 o 
   5   3   4        1.13        0.25      0.64 o 
   6   3   4       70.31       68.61      2.47 o 
   7   3   4       21.98       25.40      4.29 o 
  -6   4   4       14.72       17.44      1.57 o 
  -5   4   4        0.03        0.68      0.71 o 
  -4   4   4       64.26       54.64      2.06 o 
  -3   4   4       11.20       16.87      2.01 o 
  -2   4   4      653.81      747.72      7.95 o 
  -1   4   4     3422.92     3827.40     31.05 o 
   0   4   4     1013.49     1068.72      8.38 o 
   1   4   4       10.95       14.63      0.58 o 
   2   4   4       59.50       75.12      1.36 o 
   3   4   4      939.09     1050.22      8.64 o 
   4   4   4      537.10      534.12      5.31 o 
   5   4   4        2.25        1.32      0.71 o 
   6   4   4       97.69      102.17      4.85 o 
   7   4   4       61.22       55.30      2.74 o 
  -6   5   4        0.39        1.11      0.69 o 
  -5   5   4       52.74       48.12      2.16 o 
  -4   5   4       15.14       13.99      1.32 o 
  -3   5   4        0.40        0.71      0.62 o 
  -2   5   4      135.99      137.29      2.81 o 
  -1   5   4        5.38        4.39      0.45 o 
   0   5   4      383.92      444.77      4.35 o 
   1   5   4        7.25        8.44      0.55 o 
   2   5   4      151.32      144.68      2.37 o 
   3   5   4      158.13      151.48      2.59 o 
   4   5   4        5.11        4.05      0.57 o 
   5   5   4      214.15      216.41      4.17 o 
   6   5   4      258.62      239.79      4.79 o 
   7   5   4        9.86       10.19      1.35 o 
  -6   6   4        0.01        1.02      0.60 o 
  -5   6   4       18.16       19.60      1.65 o 
  -4   6   4       25.92       21.97      1.59 o 
  -3   6   4       11.56       10.62      1.17 o 
  -2   6   4      178.12      164.80      4.48 o 
  -1   6   4      217.19      203.85      2.69 o 
   0   6   4        7.54        8.97      0.66 o 
   1   6   4        4.31        1.71      0.38 o 
   2   6   4       57.25       45.69      1.22 o 
   3   6   4       68.10       56.82      1.43 o 
   4   6   4      262.73      256.63      4.37 o 
   5   6   4       29.48       30.30      1.72 o 
   6   6   4        9.57        9.78      1.25 o 
   7   6   4        4.13        4.42      1.01 o 
  -5   7   4       20.82       21.25      1.75 o 
  -4   7   4        1.05        0.88      0.73 o 
  -3   7   4       62.60       66.36      2.31 o 
  -2   7   4        3.49        1.85      0.73 o 
  -1   7   4       43.38       38.99      1.19 o 
   0   7   4       53.44       62.37      1.53 o 
   1   7   4      390.41      440.18      5.61 o 
   2   7   4       41.68       37.49      1.22 o 
   3   7   4      325.01      316.04      3.94 o 
   4   7   4      184.15      189.96      7.94 o 
   5   7   4       16.32       14.53      1.49 o 
   6   7   4       44.06       49.40      2.24 o 
   7   7   4       28.68       37.92      2.22 o 
  -5   8   4        3.97        5.86      1.00 o 
  -4   8   4       20.65       20.14      1.68 o 
  -3   8   4       65.39       61.54      2.38 o 
  -2   8   4       11.29        8.42      1.42 o 
  -1   8   4       12.02       12.39      1.17 o 
   0   8   4       17.09       17.41      1.01 o 
   1   8   4        0.02        0.20      0.44 o 
   2   8   4        4.39        3.70      0.63 o 
   3   8   4        3.29        2.18      0.56 o 
   4   8   4       29.79       34.10      2.60 o 
   5   8   4        0.21        0.40      0.63 o 
   6   8   4        6.04        7.59      1.15 o 
  -4   9   4        0.26        1.21      0.70 o 
  -3   9   4       80.47       73.03      2.69 o 
  -2   9   4        0.12       -0.79      0.54 o 
  -1   9   4        7.71        7.57      1.05 o 
   0   9   4      348.68      336.48      4.89 o 
   1   9   4      510.25      510.32      6.62 o 
   2   9   4      371.87      384.48      4.81 o 
   3   9   4       66.87       64.41      2.14 o 
   4   9   4        5.18        5.79      0.96 o 
   5   9   4        7.26       11.13      1.29 o 
   6   9   4       43.63       45.08      2.20 o 
  -3  10   4        9.78       14.33      1.50 o 
  -2  10   4        6.39        6.38      1.71 o 
  -1  10   4       22.26       21.43      1.60 o 
   0  10   4        8.87        8.13      1.10 o 
   1  10   4       12.08       10.63      0.99 o 
   2  10   4        2.23        2.26      0.71 o 
   3  10   4        2.40        3.90      0.85 o 
   4  10   4        3.21        3.48      0.87 o 
   5  10   4        9.30        7.74      1.12 o 
  -2  11   4       14.42       12.27      1.39 o 
  -1  11   4        1.34        1.68      0.80 o 
   0  11   4       58.01       57.97      2.29 o 
   1  11   4       18.39       20.40      1.33 o 
   2  11   4        9.45        9.31      1.18 o 
   3  11   4        3.67        3.45      0.83 o 
   4  11   4        0.28       -0.95      0.67 o 
   5  11   4       21.61       30.37      2.81 o 
  -1  12   4        0.96        0.83      0.60 o 
   0  12   4       20.56       25.77      1.84 o 
   1  12   4       30.08       34.34      1.99 o 
   2  12   4       12.78       14.37      1.42 o 
   3  12   4        0.09        1.05      1.28 o 
   4  12   4       14.56       18.25      2.16 o 
  -3 -11   5        7.36        6.20      1.30 o 
  -2 -11   5        0.73       -0.84      2.35 o 
  -1 -11   5       24.38       28.04      1.89 o 
   0 -11   5        0.55        0.91      0.72 o 
   1 -11   5       39.45       45.30      2.85 o 
  -4 -10   5       49.64       53.42      3.65 o 
  -3 -10   5       21.89       23.39      2.29 o 
  -2 -10   5        3.82        2.66      1.72 o 
  -1 -10   5       16.12       16.16      1.60 o 
   0 -10   5       20.99       25.05      2.17 o 
   1 -10   5       52.86       54.79      2.97 o 
   2 -10   5        2.97        4.31      1.51 o 
   3 -10   5       16.41       16.26      2.09 o 
  -5  -9   5       27.35       34.87      2.85 o 
  -4  -9   5       11.48        9.21      2.04 o 
  -3  -9   5       73.08       72.94      3.37 o 
  -2  -9   5        9.81        7.65      1.07 o 
  -1  -9   5       64.34       63.45      2.33 o 
   0  -9   5       82.58       76.22      2.80 o 
   1  -9   5       97.77       94.23      2.91 o 
   2  -9   5       47.60       44.75      2.66 o 
   3  -9   5        0.09        1.24      0.87 o 
   4  -9   5        0.17       -0.88      0.73 o 
  -5  -8   5       13.69       11.95      1.80 o 
  -4  -8   5        0.01       -0.80      0.70 o 
  -3  -8   5        3.01        4.49      1.13 o 
  -2  -8   5        0.02        0.39      0.63 o 
  -1  -8   5      124.87      112.01      4.00 o 
   0  -8   5      407.26      413.96      6.12 o 
   1  -8   5        3.43        3.19      0.85 o 
   2  -8   5       13.08       17.27      1.50 o 
   3  -8   5        0.91        1.09      0.96 o 
   4  -8   5        1.79        0.92      1.06 o 
   5  -8   5        0.46       -0.30      0.77 o 
  -6  -7   5       19.24       21.84      1.83 o 
  -5  -7   5       97.81      106.31      3.30 o 
  -4  -7   5       23.20       25.96      2.20 o 
  -3  -7   5        1.34        2.77      0.77 o 
  -2  -7   5       47.55       49.23      1.89 o 
  -1  -7   5       22.23       16.01      1.24 o 
   0  -7   5       23.82       24.98      1.47 o 
   1  -7   5       21.99       24.32      1.49 o 
   2  -7   5       22.64       21.78      1.53 o 
   3  -7   5       56.37       53.07      2.77 o 
   4  -7   5        1.00        2.26      1.06 o 
   5  -7   5       12.22       16.28      2.45 o 
  -6  -6   5       68.09       72.05      2.79 o 
  -5  -6   5      216.66      213.41      4.64 o 
  -4  -6   5       65.10       63.00      2.34 o 
  -3  -6   5        2.09        4.01      0.87 o 
  -2  -6   5       48.64       43.90      1.37 o 
  -1  -6   5       40.06       37.85      1.16 o 
   0  -6   5      362.29      367.34      6.17 o 
   1  -6   5      115.22      124.17      2.02 o 
   2  -6   5        3.02        2.90      0.77 o 
   3  -6   5       71.42       58.56      1.72 o 
   4  -6   5       11.39       11.38      1.18 o 
   5  -6   5       23.29       19.93      2.18 o 
   6  -6   5        0.30        1.65      0.83 o 
  -6  -5   5        5.69        5.56      1.06 o 
  -5  -5   5       36.30       31.91      1.95 o 
  -4  -5   5      360.38      399.68      6.09 o 
  -3  -5   5      234.69      245.63      3.29 o 
  -2  -5   5       38.39       41.34      1.24 o 
  -1  -5   5     1117.53     1147.46     12.39 o 
   0  -5   5        0.67        1.24      0.53 o 
   1  -5   5        0.06        0.19      0.26 o 
   2  -5   5        3.79        3.52      0.50 o 
   3  -5   5       24.66       19.59      1.06 o 
   4  -5   5        0.33        1.78      0.75 o 
   5  -5   5       10.08       10.90      1.25 o 
   6  -5   5        1.08        1.36      0.81 o 
  -6  -4   5       51.42       57.27      2.46 o 
  -5  -4   5       33.69       38.11      1.94 o 
  -4  -4   5       18.86       17.89      1.41 o 
  -3  -4   5       14.25       12.29      0.75 o 
  -2  -4   5       95.89       84.47      1.65 o 
  -1  -4   5     1059.41     1082.46      8.74 o 
   0  -4   5       46.66       50.55      1.56 o 
   1  -4   5       20.23       32.08      1.21 o 
   2  -4   5       36.24       41.35      1.18 o 
   3  -4   5       22.83       21.65      1.04 o 
   4  -4   5        1.66        2.33      0.63 o 
   5  -4   5       15.72       15.17      1.35 o 
   6  -4   5       30.10       29.22      1.87 o 
  -7  -3   5        4.84        5.39      1.01 o 
  -6  -3   5       25.17       26.21      2.21 o 
  -5  -3   5        0.02       -0.60      0.77 o 
  -4  -3   5        0.00        0.31      0.65 o 
  -3  -3   5       33.48       42.28      1.18 o 
  -2  -3   5      537.85      553.09      5.21 o 
  -1  -3   5      125.98      145.96      2.04 o 
   0  -3   5      164.08      169.92      2.73 o 
   1  -3   5      768.74      831.78      8.31 o 
   2  -3   5       43.93       46.10      1.25 o 
   3  -3   5        5.69        5.71      0.67 o 
   4  -3   5       96.90       99.19      2.11 o 
   5  -3   5       51.26       53.99      2.09 o 
   6  -3   5        7.23        8.90      1.20 o 
   7  -3   5        1.10        3.01      1.23 o 
  -7  -2   5       26.38       27.01      2.49 o 
  -6  -2   5       14.24       15.09      1.52 o 
  -5  -2   5       78.47       71.01      3.20 o 
  -4  -2   5        6.47        4.31      0.58 o 
  -3  -2   5      600.90      656.15      6.82 o 
  -2  -2   5       11.68       11.99      0.71 o 
  -1  -2   5      656.94      645.74      5.52 o 
   0  -2   5      338.98      377.98      4.36 o 
   1  -2   5        1.89        5.45      0.36 o 
   2  -2   5     1101.99     1114.64     11.98 o 
   3  -2   5       35.05       25.28      1.04 o 
   4  -2   5        0.53        0.88      0.51 o 
   5  -2   5        6.36       10.00      0.93 o 
   6  -2   5        3.92        5.17      1.03 o 
   7  -2   5        0.17       -1.13      0.82 o 
  -7  -1   5        2.18        2.77      1.02 o 
  -6  -1   5      144.60      165.72      5.57 o 
  -5  -1   5      334.74      332.01      5.48 o 
  -4  -1   5      275.51      305.32      5.74 o 
  -3  -1   5       34.79       46.50      1.25 o 
  -2  -1   5      643.80      768.88      6.56 o 
  -1  -1   5     1432.04     1619.72     11.99 o 
   0  -1   5        2.59        1.75      0.26 o 
   1  -1   5     1542.98     1631.28     11.95 o 
   2  -1   5     5008.83     5274.87     49.14 o 
   3  -1   5     1393.27     1521.79     11.87 o 
   4  -1   5       49.21       55.31      1.53 o 
   5  -1   5        0.00       -0.28      0.48 o 
   6  -1   5        1.16        1.23      0.61 o 
   7  -1   5        3.62        4.97      1.64 o 
  -7   0   5        5.55        8.49      2.37 o 
  -6   0   5        0.81        1.73      1.05 o 
  -5   0   5      132.68      143.07      3.38 o 
  -4   0   5       38.43       27.75      1.14 o 
  -3   0   5       82.70      125.15      3.00 o 
  -2   0   5      127.68      204.59      2.54 o 
  -1   0   5      236.22      227.13      2.53 o 
   0   0   5        9.50        9.05      0.49 o 
   1   0   5      487.85      492.60      4.25 o 
   2   0   5      652.44      660.45      7.14 o 
   3   0   5       21.79       21.31      0.90 o 
   4   0   5       25.17       20.07      0.99 o 
   5   0   5       16.51       16.30      1.16 o 
   6   0   5        3.23        2.66      0.86 o 
   7   0   5       25.73       24.99      2.36 o 
  -7   1   5        0.03        1.91      0.96 o 
  -6   1   5        6.45        7.29      1.51 o 
  -5   1   5       73.27       71.76      2.08 o 
  -4   1   5      124.30      132.61      2.37 o 
  -3   1   5        0.35        0.11      0.34 o 
  -2   1   5        3.80       14.23      0.83 o 
  -1   1   5      385.73      402.53      3.79 o 
   0   1   5     1831.90     1959.28     14.05 o 
   1   1   5       90.51       77.76      1.16 o 
   2   1   5       53.15       39.74      0.95 o 
   3   1   5      612.40      664.12      5.94 o 
   4   1   5       10.56       13.72      0.87 o 
   5   1   5        3.67        4.38      0.70 o 
   6   1   5       13.57       13.07      1.60 o 
   7   1   5        0.41       -0.14      0.76 o 
  -7   2   5        1.30        2.65      1.63 o 
  -6   2   5        7.28        6.96      1.48 o 
  -5   2   5        2.37        3.63      0.90 o 
  -4   2   5       27.71       25.03      1.13 o 
  -3   2   5       51.29       50.82      1.59 o 
  -2   2   5      550.53      647.23      5.76 o 
  -1   2   5      143.55      110.65      1.64 o 
   0   2   5        0.04        0.28      0.22 o 
   1   2   5      210.89      209.03      2.81 o 
   2   2   5      205.83      209.24      2.38 o 
   3   2   5       70.35       67.48      1.48 o 
   4   2   5        0.52        0.29      0.38 o 
   5   2   5      151.35      164.42      2.72 o 
   6   2   5       23.20       20.95      1.58 o 
   7   2   5        5.13        5.73      1.75 o 
  -6   3   5        2.16        2.57      1.62 o 
  -5   3   5       42.61       39.46      1.87 o 
  -4   3   5      219.70      213.51      4.00 o 
  -3   3   5      226.94      230.96      2.96 o 
  -2   3   5        1.07        3.66      0.47 o 
  -1   3   5      270.45      287.94      3.07 o 
   0   3   5        6.21       10.13      0.93 o 
   1   3   5      371.70      396.72      4.48 o 
   2   3   5       50.49       53.84      1.08 o 
   3   3   5       87.19       84.21      1.59 o 
   4   3   5       25.90       23.95      1.03 o 
   5   3   5      370.18      361.94      4.35 o 
   6   3   5        5.38        5.81      1.05 o 
   7   3   5       27.97       27.75      1.93 o 
  -6   4   5        0.04        2.74      0.88 o 
  -5   4   5      149.86      156.06      6.86 o 
  -4   4   5      663.72      654.74      8.21 o 
  -3   4   5       44.85       36.27      1.62 o 
  -2   4   5      315.53      345.12      3.64 o 
  -1   4   5      140.74      140.29      2.01 o 
   0   4   5     1167.72     1223.13      9.51 o 
   1   4   5      929.76      978.22      7.80 o 
   2   4   5      129.68      117.21      1.94 o 
   3   4   5      120.89      121.78      1.98 o 
   4   4   5      348.75      393.72      4.36 o 
   5   4   5      191.79      193.21      3.83 o 
   6   4   5        8.06       11.83      1.35 o 
   7   4   5       26.49       26.85      1.91 o 
  -6   5   5       31.77       31.36      2.04 o 
  -5   5   5        0.09        0.95      0.69 o 
  -4   5   5        7.90        7.26      1.07 o 
  -3   5   5       40.90       36.60      2.09 o 
  -2   5   5       24.11       19.26      1.20 o 
  -1   5   5       52.88       69.56      1.41 o 
   0   5   5      225.05      234.99      2.84 o 
   1   5   5      171.17      164.35      2.23 o 
   2   5   5      312.15      348.63      3.72 o 
   3   5   5      107.02      113.80      1.97 o 
   4   5   5      157.74      145.33      2.41 o 
   5   5   5       82.42       80.39      2.51 o 
   6   5   5        8.18        8.92      1.20 o 
   7   5   5        0.00       -1.46      1.07 o 
  -5   6   5        0.54        0.94      0.71 o 
  -4   6   5       35.71       30.99      5.03 o 
  -3   6   5       20.57       19.66      1.42 o 
  -2   6   5       49.06       46.31      1.77 o 
  -1   6   5       28.80       31.68      1.16 o 
   0   6   5      198.36      200.54      2.74 o 
   1   6   5       17.41       12.84      0.81 o 
   2   6   5      134.64      124.46      2.06 o 
   3   6   5        0.95        0.91      0.41 o 
   4   6   5      211.90      214.37      3.11 o 
   5   6   5        7.30        6.70      1.04 o 
   6   6   5       10.67        8.89      1.23 o 
   7   6   5        5.64        9.49      1.30 o 
  -5   7   5        1.28        1.68      1.03 o 
  -4   7   5       32.18       34.51      2.00 o 
  -3   7   5       22.94       25.99      1.66 o 
  -2   7   5      148.49      136.80      3.16 o 
  -1   7   5       15.19       10.43      0.73 o 
   0   7   5      338.02      299.33      3.71 o 
   1   7   5        0.36        0.62      0.38 o 
   2   7   5       75.70       77.19      1.72 o 
   3   7   5       52.78       48.58      1.44 o 
   4   7   5     1088.40     1117.05     12.15 o 
   5   7   5       49.12       48.19      2.04 o 
   6   7   5        2.86        2.95      0.87 o 
   7   7   5        0.73        1.99      1.85 o 
  -5   8   5        4.94        5.97      1.00 o 
  -4   8   5       15.06       16.33      1.58 o 
  -3   8   5        2.02        3.55      0.97 o 
  -2   8   5       27.21       25.73      1.61 o 
  -1   8   5        4.57        5.83      0.87 o 
   0   8   5      200.13      199.89      3.06 o 
   1   8   5      352.48      317.57      4.05 o 
   2   8   5      269.48      254.99      4.62 o 
   3   8   5       96.42       93.70      2.89 o 
   4   8   5        5.44        4.98      0.89 o 
   5   8   5       46.00       42.83      1.98 o 
   6   8   5        7.74        9.56      1.26 o 
  -4   9   5        0.27        1.25      0.67 o 
  -3   9   5        3.70        2.90      0.92 o 
  -2   9   5        7.67        7.33      1.18 o 
  -1   9   5        0.86       -0.43      1.11 o 
   0   9   5       81.46       81.93      2.04 o 
   1   9   5       65.22       63.39      1.86 o 
   2   9   5      139.33      143.61      2.96 o 
   3   9   5      167.42      173.98      3.03 o 
   4   9   5      106.37      106.18      2.93 o 
   5   9   5       32.51       27.83      1.74 o 
   6   9   5        1.46        0.88      0.90 o 
  -3  10   5        1.67        1.71      0.77 o 
  -2  10   5       18.96       16.08      1.52 o 
  -1  10   5        5.91        6.09      1.00 o 
   0  10   5       28.71       24.76      2.94 o 
   1  10   5        0.97        1.16      0.59 o 
   2  10   5        0.00        0.35      0.60 o 
   3  10   5       14.49       15.64      1.13 o 
   4  10   5        1.54        3.05      1.50 o 
   5  10   5        4.46        4.80      1.31 o 
  -2  11   5        0.92        0.49      0.83 o 
  -1  11   5        6.74        5.24      1.27 o 
   0  11   5        1.83        0.64      0.73 o 
   1  11   5       35.03       41.39      1.68 o 
   2  11   5        3.28        2.36      0.85 o 
   3  11   5       46.47       48.68      5.20 o 
   4  11   5        3.38        4.16      1.24 o 
   5  11   5        2.95        3.75      1.29 o 
  -1  12   5        2.17        2.60      1.04 o 
   0  12   5        0.24        0.39      0.70 o 
   1  12   5        6.76        8.31      1.48 o 
   2  12   5       13.39       17.55      1.95 o 
   3  12   5       23.18       27.24      2.38 o 
   4  12   5       11.51       12.08      1.79 o 
  -2 -11   6       17.38       18.88      2.19 o 
  -1 -11   6       13.29       14.17      1.48 o 
   0 -11   6        0.92        1.07      0.72 o 
   1 -11   6        0.16        2.20      0.99 o 
  -3 -10   6        1.21        0.92      0.73 o 
  -2 -10   6        6.71       10.58      1.67 o 
  -1 -10   6        0.21       -0.42      0.57 o 
   0 -10   6        0.01        0.95      0.83 o 
   1 -10   6       22.55       24.90      2.35 o 
   2 -10   6        2.84        4.12      1.14 o 
  -4  -9   6        2.34        1.49      0.96 o 
  -3  -9   6       23.18       23.78      2.31 o 
  -2  -9   6       33.50       35.08      1.85 o 
  -1  -9   6       11.46        9.70      1.21 o 
   0  -9   6       15.06       15.30      1.43 o 
   1  -9   6       16.47       13.37      1.44 o 
   2  -9   6        1.11        1.22      1.02 o 
   3  -9   6       15.48       16.79      2.06 o 
   4  -9   6        0.07       -0.74      0.68 o 
  -5  -8   6       11.13       11.07      1.67 o 
  -4  -8   6       77.40       67.41      3.94 o 
  -3  -8   6        6.69        9.24      1.92 o 
  -2  -8   6      115.34      118.17      3.04 o 
  -1  -8   6      167.21      157.34      4.20 o 
   0  -8   6      129.38      128.55      3.22 o 
   1  -8   6        1.55        2.34      0.85 o 
   2  -8   6        2.02        2.57      0.87 o 
   3  -8   6        1.01        1.09      0.88 o 
   4  -8   6        0.00        0.90      0.97 o 
  -5  -7   6        0.84        2.21      0.92 o 
  -4  -7   6       14.57       18.38      2.98 o 
  -3  -7   6        6.99        9.39      1.51 o 
  -2  -7   6      660.21      678.50      8.31 o 
  -1  -7   6       20.73       22.72      1.83 o 
   0  -7   6       29.69       22.54      1.49 o 
   1  -7   6        0.73        0.29      0.62 o 
   2  -7   6       21.62       24.40      1.62 o 
   3  -7   6       13.88       14.37      1.83 o 
   4  -7   6        0.73       -0.71      0.76 o 
   5  -7   6        1.95        1.06      0.90 o 
  -6  -6   6        8.48       10.51      1.34 o 
  -5  -6   6        0.40        0.00      0.68 o 
  -4  -6   6       55.76       57.52      2.26 o 
  -3  -6   6      267.13      272.22      4.77 o 
  -2  -6   6      659.24      644.16      6.39 o 
  -1  -6   6       41.83       39.00      1.67 o 
   0  -6   6      105.56      104.73      2.64 o 
   1  -6   6      162.69      155.22      3.97 o 
   2  -6   6       28.92       25.71      1.98 o 
   3  -6   6       66.83       62.76      2.28 o 
   4  -6   6        0.71        0.36      1.22 o 
   5  -6   6       25.01       25.50      2.36 o 
   6  -6   6        7.48        9.23      1.54 o 
  -6  -5   6        7.40        6.11      1.12 o 
  -5  -5   6        6.38        6.25      1.12 o 
  -4  -5   6      257.44      241.70      8.05 o 
  -3  -5   6        0.03       -0.08      0.48 o 
  -2  -5   6       51.46       49.02      1.47 o 
  -1  -5   6        8.52        7.25      0.58 o 
   0  -5   6      273.82      318.09      4.65 o 
   1  -5   6      129.51      130.45      2.83 o 
   2  -5   6        1.59        1.07      0.38 o 
   3  -5   6       95.32       77.13      1.89 o 
   4  -5   6        1.50        2.87      0.80 o 
   5  -5   6        7.24        9.41      1.19 o 
   6  -5   6        1.64        2.99      1.05 o 
  -6  -4   6       18.49       21.54      1.77 o 
  -5  -4   6       16.10       19.87      1.62 o 
  -4  -4   6       66.34       57.97      2.16 o 
  -3  -4   6      145.37      139.89      2.35 o 
  -2  -4   6      133.90      137.83      2.63 o 
  -1  -4   6       48.61       52.08      1.56 o 
   0  -4   6      152.84      147.98      2.80 o 
   1  -4   6       56.87       68.76      1.91 o 
   2  -4   6        0.08        0.10      0.31 o 
   3  -4   6        3.11        2.44      0.58 o 
   4  -4   6        0.03        0.05      0.52 o 
   5  -4   6        1.79        2.30      0.79 o 
   6  -4   6       19.30       21.33      1.87 o 
  -6  -3   6       42.65       42.96      2.24 o 
  -5  -3   6        0.09        0.10      0.70 o 
  -4  -3   6       61.80       55.91      2.10 o 
  -3  -3   6       47.39       42.74      1.27 o 
  -2  -3   6        0.48        0.23      0.35 o 
  -1  -3   6      484.82      505.56      4.74 o 
   0  -3   6      609.64      613.13      6.69 o 
   1  -3   6        2.06        7.26      0.76 o 
   2  -3   6      234.42      212.88      3.04 o 
   3  -3   6        6.34        5.42      0.65 o 
   4  -3   6        1.06        0.23      0.54 o 
   5  -3   6       62.34       67.03      1.92 o 
   6  -3   6        0.07        0.29      0.72 o 
   7  -3   6        0.03       -0.33      0.81 o 
  -7  -2   6        0.40        0.98      0.92 o 
  -6  -2   6        0.01        0.44      0.75 o 
  -5  -2   6        0.49        0.63      0.73 o 
  -4  -2   6      418.96      420.23      6.04 o 
  -3  -2   6       47.58       48.56      1.36 o 
  -2  -2   6        8.50        8.09      0.66 o 
  -1  -2   6      324.04      334.64      3.47 o 
   0  -2   6      295.23      341.69      4.69 o 
   1  -2   6      117.98       92.12      1.35 o 
   2  -2   6     2420.79     2607.01     18.95 o 
   3  -2   6        0.41        0.22      0.48 o 
   4  -2   6       63.41       63.27      2.23 o 
   5  -2   6       51.26       45.23      1.61 o 
   6  -2   6       27.27       25.01      1.69 o 
   7  -2   6        1.70        1.31      2.07 o 
  -7  -1   6        7.50        7.62      1.45 o 
  -6  -1   6       12.27       12.90      1.45 o 
  -5  -1   6       75.89       71.21      2.47 o 
  -4  -1   6      821.23      837.25     11.06 o 
  -3  -1   6       38.08       43.25      1.28 o 
  -2  -1   6        4.95       11.34      0.79 o 
  -1  -1   6     1378.91     1504.45     11.40 o 
   0  -1   6        2.59        4.86      0.38 o 
   1  -1   6       89.96       85.24      1.34 o 
   2  -1   6       35.15       39.32      1.07 o 
   3  -1   6     1097.66     1123.11      9.30 o 
   4  -1   6       85.71       85.01      1.94 o 
   5  -1   6       16.17       22.23      1.54 o 
   6  -1   6       35.63       36.93      1.58 o 
   7  -1   6        2.71        1.40      1.08 o 
  -7   0   6        4.30        5.70      1.22 o 
  -6   0   6       16.06       14.81      1.95 o 
  -5   0   6        6.18        4.72      0.98 o 
  -4   0   6      117.79      114.73      3.59 o 
  -3   0   6      204.89      210.35      2.91 o 
  -2   0   6        9.80        6.86      0.60 o 
  -1   0   6       44.74       32.31      0.93 o 
   0   0   6       24.72       25.55      0.74 o 
   1   0   6      233.16      266.80      2.75 o 
   2   0   6       49.89       54.05      1.29 o 
   3   0   6      824.22      790.17      6.97 o 
   4   0   6        2.20        6.96      0.74 o 
   5   0   6        6.23        4.66      0.81 o 
   6   0   6        0.00       -0.08      0.56 o 
   7   0   6        0.08        0.46      1.46 o 
  -6   1   6        4.20        2.64      1.19 o 
  -5   1   6        6.27        7.47      1.50 o 
  -4   1   6       45.87       36.32      1.35 o 
  -3   1   6        0.01       -0.21      0.41 o 
  -2   1   6       89.32       88.51      1.66 o 
  -1   1   6      612.45      642.83      5.59 o 
   0   1   6      996.22     1035.40      8.03 o 
   1   1   6      760.72      774.98      8.69 o 
   2   1   6      529.66      566.31      5.04 o 
   3   1   6        4.64        9.68      1.92 o 
   4   1   6        2.32        1.86      0.55 o 
   5   1   6       38.38       42.28      1.47 o 
   6   1   6        2.26        3.45      0.99 o 
   7   1   6       32.98       33.60      2.04 o 
  -6   2   6       24.54       27.12      6.72 o 
  -5   2   6       69.14       68.36      2.56 o 
  -4   2   6        8.75       11.95      0.91 o 
  -3   2   6       53.30       48.45      1.71 o 
  -2   2   6       52.17       60.50      1.91 o 
  -1   2   6     3067.29     3478.88     24.51 o 
   0   2   6      165.12      172.69      2.33 o 
   1   2   6       12.71       11.69      0.96 o 
   2   2   6      320.20      338.68      3.39 o 
   3   2   6      715.62      737.26      6.50 o 
   4   2   6       17.86       13.26      0.85 o 
   5   2   6      115.91      116.54      3.11 o 
   6   2   6       13.59       12.45      1.36 o 
   7   2   6        5.57        7.60      1.22 o 
  -6   3   6       26.56       26.99      2.50 o 
  -5   3   6      139.94      133.15      3.38 o 
  -4   3   6       67.06       71.95      2.36 o 
  -3   3   6      106.62      111.28      2.40 o 
  -2   3   6       13.08        7.54      0.65 o 
  -1   3   6        8.61        4.88      0.49 o 
   0   3   6     1309.11     1456.78     11.01 o 
   1   3   6      414.95      445.46      5.04 o 
   2   3   6      896.02     1009.10      9.28 o 
   3   3   6      189.79      172.04      2.47 o 
   4   3   6      414.05      427.63      4.66 o 
   5   3   6       48.78       49.78      1.97 o 
   6   3   6       49.30       44.82      2.05 o 
   7   3   6       32.03       34.31      3.40 o 
  -6   4   6        0.18        1.09      0.85 o 
  -5   4   6        6.25        6.83      1.08 o 
  -4   4   6       86.77       84.15      2.63 o 
  -3   4   6      345.23      342.22      5.14 o 
  -2   4   6       95.51       98.65      1.75 o 
  -1   4   6      858.95      925.58      7.75 o 
   0   4   6      519.13      570.58      5.16 o 
   1   4   6      152.45      154.74      2.18 o 
   2   4   6       44.24       53.78      1.09 o 
   3   4   6      198.62      169.19      2.41 o 
   4   4   6        2.13        0.70      0.47 o 
   5   4   6       56.61       58.48      2.13 o 
   6   4   6       19.01       20.86      1.58 o 
   7   4   6       89.03       88.09      3.01 o 
  -6   5   6       10.09       11.90      2.03 o 
  -5   5   6        4.48        2.07      0.78 o 
  -4   5   6        2.22        1.95      0.74 o 
  -3   5   6       53.54       47.59      2.58 o 
  -2   5   6       65.80       66.90      1.80 o 
  -1   5   6       45.98       47.58      1.30 o 
   0   5   6        0.57        0.12      0.27 o 
   1   5   6      125.22      138.40      2.00 o 
   2   5   6       48.40       63.61      2.31 o 
   3   5   6       22.04       19.47      0.89 o 
   4   5   6      145.54      137.93      2.39 o 
   5   5   6        0.44        0.26      0.71 o 
   6   5   6        9.76       10.37      1.28 o 
   7   5   6       53.39       56.37      2.44 o 
  -5   6   6       16.03       12.96      1.86 o 
  -4   6   6        6.62        6.67      1.09 o 
  -3   6   6       59.34       53.10      2.10 o 
  -2   6   6      236.82      224.58      4.05 o 
  -1   6   6       67.98       75.04      1.62 o 
   0   6   6       36.54       34.74      1.12 o 
   1   6   6      200.18      225.03      2.92 o 
   2   6   6        4.45        1.86      0.45 o 
   3   6   6       23.84       18.03      0.91 o 
   4   6   6       51.05       48.65      1.50 o 
   5   6   6       15.53       16.60      1.43 o 
   6   6   6       20.04       22.32      1.69 o 
   7   6   6       10.67       13.15      1.94 o 
  -5   7   6        2.89        3.35      0.78 o 
  -4   7   6        0.00        0.16      0.57 o 
  -3   7   6       41.90       40.83      2.52 o 
  -2   7   6       76.41       64.27      2.21 o 
  -1   7   6        5.29        4.96      0.65 o 
   0   7   6       50.39       49.62      1.43 o 
   1   7   6      104.15       97.70      1.93 o 
   2   7   6       71.26       71.08      1.64 o 
   3   7   6       42.67       43.18      1.36 o 
   4   7   6        7.23        8.43      0.86 o 
   5   7   6        0.08       -0.53      0.61 o 
   6   7   6       15.59       20.06      2.93 o 
   7   7   6        1.51        2.89      1.15 o 
  -4   8   6        9.57       10.63      1.32 o 
  -3   8   6       24.57       28.43      1.83 o 
  -2   8   6       81.64       74.22      2.51 o 
  -1   8   6       19.32       17.47      1.34 o 
   0   8   6        2.15        0.18      0.47 o 
   1   8   6      368.01      363.38      4.41 o 
   2   8   6      461.00      463.47      5.19 o 
   3   8   6       87.12       88.48      2.02 o 
   4   8   6        2.16        2.58      0.73 o 
   5   8   6        8.19        8.02      2.41 o 
   6   8   6        1.02        1.07      1.28 o 
  -4   9   6        0.27        1.35      0.62 o 
  -3   9   6        0.21        0.72      1.39 o 
  -2   9   6        7.86        8.01      1.11 o 
  -1   9   6        5.26        6.99      1.13 o 
   0   9   6        6.78        6.77      0.80 o 
   1   9   6      301.72      306.66      4.20 o 
   2   9   6       19.40       20.29      1.46 o 
   3   9   6        8.82        8.83      0.89 o 
   4   9   6       62.04       60.82      4.53 o 
   5   9   6        9.83       10.09      1.65 o 
   6   9   6       21.42       20.47      2.31 o 
  -3  10   6        5.34        5.65      0.97 o 
  -2  10   6        0.03        0.22      0.70 o 
  -1  10   6       19.33       15.60      1.47 o 
   0  10   6        3.00        3.66      0.91 o 
   1  10   6       89.98       80.12      2.15 o 
   2  10   6        0.08       -0.58      0.55 o 
   3  10   6       14.36       15.56      1.39 o 
   4  10   6       24.76       27.61      3.85 o 
   5  10   6        1.27        1.39      0.81 o 
  -2  11   6        1.77        1.81      0.87 o 
  -1  11   6        0.09       -0.09      0.67 o 
   0  11   6       10.61       10.03      1.22 o 
   1  11   6       46.73       43.21      2.00 o 
   2  11   6        6.37        7.18      1.12 o 
   3  11   6        7.15        6.36      1.29 o 
   4  11   6       12.96       13.20      1.88 o 
   5  11   6       22.34       26.71      3.33 o 
  -1  12   6        0.15       -0.65      0.58 o 
   0  12   6        0.57        0.87      0.84 o 
   1  12   6        4.42        3.80      1.14 o 
   2  12   6        6.33        6.99      1.16 o 
   3  12   6        0.71        1.37      0.93 o 
   4  12   6        2.14        5.31      1.27 o 
  -3 -10   7        0.19       -0.18      1.32 o 
  -2 -10   7        5.96        5.78      1.39 o 
  -1 -10   7        0.60        2.31      0.75 o 
   0 -10   7        5.06        2.65      1.08 o 
   1 -10   7        7.95        9.74      1.62 o 
   2 -10   7        0.00        1.98      1.14 o 
  -4  -9   7       17.13       14.73      2.23 o 
  -3  -9   7        2.03        2.22      0.92 o 
  -2  -9   7        6.63        8.89      1.51 o 
  -1  -9   7       19.85       17.10      1.53 o 
   0  -9   7       22.12       25.42      1.76 o 
   1  -9   7       29.84       28.25      1.91 o 
   2  -9   7        4.50        4.69      1.52 o 
   3  -9   7       10.73       10.33      1.63 o 
  -5  -8   7       40.14       38.58      3.03 o 
  -4  -8   7       87.10       93.47      5.82 o 
  -3  -8   7       14.61       17.53      2.06 o 
  -2  -8   7       48.99       55.88      2.93 o 
  -1  -8   7        0.66       -0.06      0.65 o 
   0  -8   7       24.91       21.25      1.59 o 
   1  -8   7        0.02        0.88      0.71 o 
   2  -8   7        1.71        2.78      1.05 o 
   3  -8   7        1.87        1.18      0.89 o 
   4  -8   7       26.18       26.52      2.71 o 
  -5  -7   7       81.67       90.79      4.01 o 
  -4  -7   7       66.18       61.24      3.24 o 
  -3  -7   7       59.29       49.97      2.82 o 
  -2  -7   7       10.14       12.53      1.25 o 
  -1  -7   7      112.41      115.69      2.99 o 
   0  -7   7        0.21        0.16      0.64 o 
   1  -7   7       68.70       73.53      2.54 o 
   2  -7   7       20.52       20.75      1.59 o 
   3  -7   7        0.01        0.80      0.87 o 
   4  -7   7       15.11       11.70      1.78 o 
   5  -7   7        4.12        3.58      1.19 o 
  -5  -6   7        0.15        1.44      0.77 o 
  -4  -6   7       15.81       18.34      1.51 o 
  -3  -6   7       87.89       94.11      3.96 o 
  -2  -6   7      940.49      979.56     19.22 o 
  -1  -6   7       35.67       35.56      1.61 o 
   0  -6   7      620.50      606.83      7.57 o 
   1  -6   7       17.85       23.11      1.48 o 
   2  -6   7        1.08        1.43      0.72 o 
   3  -6   7        2.81        2.70      0.88 o 
   4  -6   7        0.77        0.48      1.16 o 
   5  -6   7        0.03        1.02      1.00 o 
  -6  -5   7        0.08        0.13      1.20 o 
  -5  -5   7       46.43       46.29      2.27 o 
  -4  -5   7        4.59        6.01      1.02 o 
  -3  -5   7      349.22      359.60      4.41 o 
  -2  -5   7       13.89       13.22      0.87 o 
  -1  -5   7      172.86      179.71      3.38 o 
   0  -5   7        0.98        0.65      0.61 o 
   1  -5   7      115.50      114.46      2.71 o 
   2  -5   7       65.25       66.51      3.88 o 
   3  -5   7       44.05       49.30      2.32 o 
   4  -5   7        0.32        0.62      0.76 o 
   5  -5   7       12.47       12.88      1.84 o 
   6  -5   7        3.23        5.91      1.37 o 
  -6  -4   7       13.64       14.64      1.56 o 
  -5  -4   7      115.64      111.23      3.26 o 
  -4  -4   7      130.06      124.22      3.17 o 
  -3  -4   7       50.64       50.72      1.48 o 
  -2  -4   7       65.40       66.23      1.57 o 
  -1  -4   7      405.52      381.01      4.02 o 
   0  -4   7       70.32       46.24      1.64 o 
   1  -4   7       42.38       52.82      1.77 o 
   2  -4   7       53.89       61.34      1.83 o 
   3  -4   7      215.44      215.10      3.43 o 
   4  -4   7        1.25        0.90      0.61 o 
   5  -4   7        6.44        7.69      1.09 o 
   6  -4   7        5.16        5.49      1.05 o 
  -6  -3   7        2.53        2.49      0.86 o 
  -5  -3   7      117.15      120.56      3.35 o 
  -4  -3   7       27.76       27.05      1.64 o 
  -3  -3   7      149.51      150.48      3.79 o 
  -2  -3   7       70.01       73.63      1.84 o 
  -1  -3   7      110.11       94.33      1.64 o 
   0  -3   7        0.28        0.78      0.51 o 
   1  -3   7        7.81       11.50      0.94 o 
   2  -3   7        0.42       -0.02      0.30 o 
   3  -3   7      243.28      243.73      3.31 o 
   4  -3   7       62.01       61.27      1.79 o 
   5  -3   7       19.56       19.72      1.33 o 
   6  -3   7        2.84        2.80      0.93 o 
   7  -3   7        0.15       -0.51      0.81 o 
  -6  -2   7       14.98       13.76      1.52 o 
  -5  -2   7      185.92      170.24      3.93 o 
  -4  -2   7      308.62      310.92      5.10 o 
  -3  -2   7      325.26      334.95      4.02 o 
  -2  -2   7      194.43      179.85      2.59 o 
  -1  -2   7      114.58       97.58      1.69 o 
   0  -2   7       71.31       84.07      1.57 o 
   1  -2   7       66.73       81.91      1.94 o 
   2  -2   7      119.57      124.37      1.99 o 
   3  -2   7      961.91      973.34      8.48 o 
   4  -2   7       81.42       77.13      1.93 o 
   5  -2   7        0.69        0.87      0.60 o 
   6  -2   7        0.78        0.61      0.77 o 
   7  -2   7        0.37        0.01      1.32 o 
  -6  -1   7       23.47       25.35      2.36 o 
  -5  -1   7       12.35       12.14      1.41 o 
  -4  -1   7       41.98       34.98      1.41 o 
  -3  -1   7       27.10       24.13      1.10 o 
  -2  -1   7      138.98      161.87      2.41 o 
  -1  -1   7      558.77      674.45      5.98 o 
   0  -1   7        6.66       10.65      0.57 o 
   1  -1   7      536.85      484.04      5.03 o 
   2  -1   7      558.14      574.97      5.34 o 
   3  -1   7      232.84      220.92      3.01 o 
   4  -1   7       11.66       10.18      0.90 o 
   5  -1   7        1.13        1.29      0.60 o 
   6  -1   7       28.61       31.76      1.55 o 
   7  -1   7        0.08        1.14      1.64 o 
  -6   0   7        0.16        0.77      1.41 o 
  -5   0   7       51.02       48.20      2.08 o 
  -4   0   7       32.83       34.57      1.42 o 
  -3   0   7      254.40      271.96      3.53 o 
  -2   0   7      263.02      249.32      3.13 o 
  -1   0   7       24.87       26.98      0.91 o 
   0   0   7        1.64        0.79      0.29 o 
   1   0   7       40.26       59.56      1.17 o 
   2   0   7       27.18       24.18      0.89 o 
   3   0   7      386.34      418.54      5.01 o 
   4   0   7        1.43        3.08      0.64 o 
   5   0   7       16.91       15.74      1.08 o 
   6   0   7       41.80       45.71      1.72 o 
   7   0   7        3.38        3.80      1.81 o 
  -6   1   7        0.49       -0.88      1.93 o 
  -5   1   7        2.01        1.70      1.83 o 
  -4   1   7      322.44      332.29      4.26 o 
  -3   1   7      680.15      653.19      6.36 o 
  -2   1   7       92.26       82.63      1.69 o 
  -1   1   7     1504.77     1631.24     12.42 o 
   0   1   7      150.30      131.61      1.84 o 
   1   1   7      496.45      491.94      5.03 o 
   2   1   7       29.85       19.98      0.77 o 
   3   1   7        7.69        9.90      0.72 o 
   4   1   7        1.41        1.23      0.54 o 
   5   1   7       16.38       15.63      1.06 o 
   6   1   7       72.66       71.43      2.50 o 
   7   1   7       17.42       17.22      1.65 o 
  -6   2   7        2.47        3.52      1.10 o 
  -5   2   7       13.39       15.41      1.38 o 
  -4   2   7      289.76      297.15      5.25 o 
  -3   2   7      175.08      170.13      2.71 o 
  -2   2   7        1.80        2.58      0.49 o 
  -1   2   7      937.79     1012.62      8.30 o 
   0   2   7       61.58       59.61      1.27 o 
   1   2   7      126.88      103.57      2.05 o 
   2   2   7      186.25      207.11      2.45 o 
   3   2   7      153.73      174.61      2.47 o 
   4   2   7       28.35       26.12      1.29 o 
   5   2   7       14.05       15.25      1.21 o 
   6   2   7       62.02       58.55      3.22 o 
   7   2   7        0.00        0.59      0.80 o 
  -6   3   7        2.40        2.81      0.97 o 
  -5   3   7        0.05       -0.46      1.21 o 
  -4   3   7      204.09      191.33      3.88 o 
  -3   3   7      359.56      352.16      4.20 o 
  -2   3   7       83.34       80.76      1.68 o 
  -1   3   7       16.82       24.44      0.90 o 
   0   3   7      445.45      437.29      4.21 o 
   1   3   7      143.36      140.74      2.72 o 
   2   3   7      147.32      137.29      2.57 o 
   3   3   7       28.08       27.57      0.97 o 
   4   3   7       22.41       23.68      1.10 o 
   5   3   7      112.31      107.35      2.28 o 
   6   3   7        0.17       -0.02      0.85 o 
   7   3   7        0.03       -0.68      0.72 o 
  -6   4   7        0.49        1.97      0.93 o 
  -5   4   7        3.14        3.18      0.87 o 
  -4   4   7        0.32        0.44      0.66 o 
  -3   4   7       31.78       24.56      2.37 o 
  -2   4   7      185.47      182.74      2.66 o 
  -1   4   7       85.54       95.79      1.85 o 
   0   4   7     1850.22     2052.35     15.25 o 
   1   4   7     1236.17     1290.06     12.03 o 
   2   4   7        4.35       17.40      1.05 o 
   3   4   7       41.64       52.07      1.80 o 
   4   4   7       52.54       49.54      1.44 o 
   5   4   7      186.53      182.45      2.99 o 
   6   4   7        0.29       -0.20      0.67 o 
   7   4   7       40.27       41.50      2.32 o 
  -6   5   7        0.01       -0.03      0.68 o 
  -5   5   7        0.05       -0.55      0.78 o 
  -4   5   7       20.07       20.61      1.57 o 
  -3   5   7        0.82        1.18      0.99 o 
  -2   5   7      313.72      307.28      3.66 o 
  -1   5   7      133.23      126.18      3.49 o 
   0   5   7       34.04       30.18      1.00 o 
   1   5   7       12.48       23.36      1.02 o 
   2   5   7       36.02       46.71      1.03 o 
   3   5   7       11.80       10.42      0.69 o 
   4   5   7        5.45        6.18      0.70 o 
   5   5   7      224.58      227.47      6.24 o 
   6   5   7        1.83        0.84      0.70 o 
   7   5   7        5.79        5.45      1.37 o 
  -5   6   7        2.31        1.71      0.70 o 
  -4   6   7        4.17        4.47      0.92 o 
  -3   6   7      122.47      116.59      3.09 o 
  -2   6   7        6.99        6.44      0.97 o 
  -1   6   7      424.13      444.33      4.78 o 
   0   6   7      328.90      336.56      3.91 o 
   1   6   7      422.59      441.39      8.15 o 
   2   6   7        5.54        6.63      0.70 o 
   3   6   7       10.08       13.92      0.80 o 
   4   6   7        6.51        3.32      0.63 o 
   5   6   7      418.79      435.04      6.40 o 
   6   6   7        2.84        2.17      1.11 o 
   7   6   7        8.94       11.29      1.76 o 
  -5   7   7        0.21        1.33      1.10 o 
  -4   7   7       28.37       27.20      1.88 o 
  -3   7   7       30.39       30.57      1.83 o 
  -2   7   7        6.80        4.78      1.42 o 
  -1   7   7        0.06        0.29      0.38 o 
   0   7   7       69.95       66.10      1.63 o 
   1   7   7       82.05       72.77      1.67 o 
   2   7   7        4.39        2.49      0.70 o 
   3   7   7      396.17      384.65      4.47 o 
   4   7   7      430.52      436.29      5.11 o 
   5   7   7        6.53        6.63      1.62 o 
   6   7   7        0.03       -1.24      1.76 o 
   7   7   7        1.88        2.02      0.93 o 
  -4   8   7       12.41       17.08      1.62 o 
  -3   8   7        0.00        0.75      1.10 o 
  -2   8   7       64.67       58.02      2.58 o 
  -1   8   7        6.16        4.37      0.88 o 
   0   8   7        2.11        0.79      0.55 o 
   1   8   7       19.39       14.83      1.13 o 
   2   8   7        0.12        1.41      0.56 o 
   3   8   7       65.01       64.97      1.77 o 
   4   8   7       94.99       91.31      3.60 o 
   5   8   7        6.48        8.68      1.51 o 
   6   8   7       19.63       19.45      2.25 o 
  -4   9   7        2.45        3.27      0.86 o 
  -3   9   7        3.30        3.95      0.90 o 
  -2   9   7       79.27       81.75      2.74 o 
  -1   9   7       25.12       21.11      2.13 o 
   0   9   7        5.44        6.35      0.78 o 
   1   9   7       85.76       89.06      2.14 o 
   2   9   7      298.05      282.17      4.89 o 
   3   9   7       13.42       13.17      1.79 o 
   4   9   7      171.09      162.14      4.96 o 
   5   9   7        8.49        8.18      1.57 o 
   6   9   7        1.21       -0.58      1.99 o 
  -3  10   7        0.86        1.00      1.02 o 
  -2  10   7       25.04       26.32      1.88 o 
  -1  10   7       35.69       35.64      1.97 o 
   0  10   7       32.26       30.47      1.72 o 
   1  10   7        1.51        1.57      0.73 o 
   2  10   7        0.04        0.08      0.61 o 
   3  10   7        2.37        2.60      0.79 o 
   4  10   7       11.29       11.50      1.66 o 
   5  10   7        3.38        2.88      0.99 o 
  -2  11   7       24.23       24.93      1.89 o 
  -1  11   7       27.54       25.40      2.31 o 
   0  11   7        3.08        2.09      1.24 o 
   1  11   7        8.63        9.76      1.60 o 
   2  11   7       14.09       18.74      1.57 o 
   3  11   7        5.49        5.78      1.01 o 
   4  11   7       12.70       13.60      1.83 o 
   5  11   7        6.49       11.02      1.70 o 
  -1  12   7       14.64       15.95      1.93 o 
   0  12   7        7.25        7.79      1.38 o 
   1  12   7        3.91        3.38      1.14 o 
   2  12   7       18.35       22.56      1.79 o 
   3  12   7       13.04       15.28      1.86 o 
   4  12   7       19.60       25.50      3.41 o 
  -2 -10   8       25.99       33.24      2.79 o 
  -1 -10   8        4.94        7.33      1.13 o 
   0 -10   8        0.70        1.27      0.93 o 
   1 -10   8        0.00        0.72      0.69 o 
  -3  -9   8       11.95       10.47      1.65 o 
  -2  -9   8       54.46       52.65      2.97 o 
  -1  -9   8       42.06       45.04      3.43 o 
   0  -9   8        9.39        8.61      1.20 o 
   1  -9   8        8.93        8.76      1.25 o 
   2  -9   8       13.43       17.35      1.97 o 
   3  -9   8        0.58        3.40      1.16 o 
  -4  -8   8        0.81        0.31      0.84 o 
  -3  -8   8        4.52        5.86      1.34 o 
  -2  -8   8       12.93       13.13      1.34 o 
  -1  -8   8       32.80       28.22      1.91 o 
   0  -8   8       25.83       21.39      1.65 o 
   1  -8   8       43.31       40.76      2.03 o 
   2  -8   8        4.40        4.36      0.96 o 
   3  -8   8        0.94        0.72      1.16 o 
   4  -8   8        4.76        2.57      1.78 o 
  -5  -7   8        0.81        2.71      1.12 o 
  -4  -7   8       43.88       48.02      2.94 o 
  -3  -7   8       38.08       41.44      2.74 o 
  -2  -7   8       17.55       18.36      1.45 o 
  -1  -7   8      204.45      209.56      4.21 o 
   0  -7   8        0.27        0.79      0.79 o 
   1  -7   8       12.52       12.77      2.01 o 
   2  -7   8       20.84       24.27      1.73 o 
   3  -7   8        0.71        1.68      0.95 o 
   4  -7   8        0.97        1.03      1.56 o 
   5  -7   8        0.64        1.38      1.70 o 
  -5  -6   8        2.66        3.77      1.30 o 
  -4  -6   8      176.17      175.74      5.41 o 
  -3  -6   8       12.87       13.41      1.81 o 
  -2  -6   8        8.08        8.45      1.15 o 
  -1  -6   8        0.15        0.45      0.60 o 
   0  -6   8        0.44        0.03      0.67 o 
   1  -6   8      168.26      167.04      3.64 o 
   2  -6   8      130.50      136.43      3.40 o 
   3  -6   8        1.52        1.35      0.80 o 
   4  -6   8        1.56        1.73      0.98 o 
   5  -6   8        1.80        0.66      0.94 o 
  -6  -5   8        7.50       12.09      1.42 o 
  -5  -5   8        5.02        4.02      1.29 o 
  -4  -5   8       70.35       66.80      2.44 o 
  -3  -5   8      156.62      160.59      3.48 o 
  -2  -5   8      154.11      155.69      3.29 o 
  -1  -5   8       68.81       71.12      3.10 o 
   0  -5   8      144.39      144.51      3.15 o 
   1  -5   8       49.79       47.16      1.84 o 
   2  -5   8        1.00        1.09      0.68 o 
   3  -5   8        2.52        3.07      0.86 o 
   4  -5   8       15.01       18.41      1.52 o 
   5  -5   8        0.30        0.01      0.86 o 
   6  -5   8        1.20        0.58      1.06 o 
  -6  -4   8        5.77        5.11      1.00 o 
  -5  -4   8      188.34      191.12      4.58 o 
  -4  -4   8      100.07       92.86      3.02 o 
  -3  -4   8       84.89       82.20      1.95 o 
  -2  -4   8      305.86      296.20      4.02 o 
  -1  -4   8       68.42       65.57      1.90 o 
   0  -4   8      282.36      303.68      4.58 o 
   1  -4   8      146.92      149.95      3.09 o 
   2  -4   8        4.73        8.96      1.05 o 
   3  -4   8       56.20       55.78      2.12 o 
   4  -4   8       47.33       47.94      2.08 o 
   5  -4   8       12.44       11.07      1.72 o 
   6  -4   8        7.48        6.21      1.47 o 
  -6  -3   8        0.78        0.74      0.74 o 
  -5  -3   8       25.03       25.36      2.01 o 
  -4  -3   8       19.55       18.24      1.43 o 
  -3  -3   8      406.68      408.66      4.75 o 
  -2  -3   8        5.75        3.98      0.60 o 
  -1  -3   8       41.64       39.44      1.09 o 
   0  -3   8       38.74       31.41      1.85 o 
   1  -3   8       95.30       99.23      2.38 o 
   2  -3   8       15.81       15.45      0.94 o 
   3  -3   8       38.33       32.41      1.27 o 
   4  -3   8        9.80       11.08      1.01 o 
   5  -3   8       32.73       27.58      1.39 o 
   6  -3   8        2.56        0.21      0.74 o 
  -6  -2   8       17.48       16.52      1.63 o 
  -5  -2   8       70.59       63.49      2.48 o 
  -4  -2   8        0.05        0.99      0.72 o 
  -3  -2   8      220.81      198.47      4.43 o 
  -2  -2   8      185.52      188.08      2.76 o 
  -1  -2   8       33.68       28.97      1.02 o 
   0  -2   8     1272.28     1304.36     10.27 o 
   1  -2   8       17.80       31.57      0.93 o 
   2  -2   8       13.62       12.46      0.75 o 
   3  -2   8        0.03        0.27      0.51 o 
   4  -2   8      235.11      219.12      4.30 o 
   5  -2   8        4.55        6.26      0.84 o 
   6  -2   8        3.88        4.31      1.01 o 
   7  -2   8        0.69        0.84      0.81 o 
  -6  -1   8       22.44       18.45      2.12 o 
  -5  -1   8       38.22       39.00      1.97 o 
  -4  -1   8      176.29      166.17      2.92 o 
  -3  -1   8       11.97       16.54      1.01 o 
  -2  -1   8       12.09        9.30      0.74 o 
  -1  -1   8      230.09      238.97      2.99 o 
   0  -1   8      573.01      546.18      5.06 o 
   1  -1   8      165.88      186.92      2.37 o 
   2  -1   8       93.51       90.00      2.29 o 
   3  -1   8     1233.82     1267.52     12.18 o 
   4  -1   8       79.05       83.42      2.31 o 
   5  -1   8       24.42       25.35      1.33 o 
   6  -1   8        5.34        5.65      0.91 o 
   7  -1   8        0.76        2.50      1.07 o 
  -6   0   8        3.36        6.23      2.18 o 
  -5   0   8        8.66       13.03      1.37 o 
  -4   0   8       10.30       15.96      1.22 o 
  -3   0   8        0.03        0.70      0.51 o 
  -2   0   8       33.02       44.60      1.33 o 
  -1   0   8      230.27      265.04      3.19 o 
   0   0   8     1783.03     1938.19     14.44 o 
   1   0   8       50.38       48.68      1.12 o 
   2   0   8       93.67       96.52      1.73 o 
   3   0   8       58.08       60.41      1.54 o 
   4   0   8       39.60       33.87      1.33 o 
   5   0   8        8.79        6.96      0.85 o 
   6   0   8        7.40        7.76      0.96 o 
   7   0   8        0.14        0.95      1.26 o 
  -6   1   8       32.17       38.04      2.87 o 
  -5   1   8       36.79       37.47      2.49 o 
  -4   1   8      288.75      274.92      3.92 o 
  -3   1   8        3.89        5.00      0.72 o 
  -2   1   8        0.02        1.44      0.47 o 
  -1   1   8       35.09       28.33      0.99 o 
   0   1   8      201.09      243.82      4.20 o 
   1   1   8        7.66        4.25      0.40 o 
   2   1   8       32.84       30.77      0.96 o 
   3   1   8      253.43      252.26      3.21 o 
   4   1   8      169.63      165.60      2.73 o 
   5   1   8        9.04        7.48      0.85 o 
   6   1   8       30.61       28.41      1.78 o 
   7   1   8        1.24        1.46      0.91 o 
  -6   2   8        7.48        9.17      1.56 o 
  -5   2   8       28.06       24.20      2.41 o 
  -4   2   8       80.80       76.43      2.04 o 
  -3   2   8       86.28       75.47      1.87 o 
  -2   2   8        2.31        1.97      0.51 o 
  -1   2   8        4.71        5.55      0.58 o 
   0   2   8      137.46      121.47      1.85 o 
   1   2   8       27.04       29.54      0.74 o 
   2   2   8      225.43      243.07      2.81 o 
   3   2   8      135.53      152.42      2.33 o 
   4   2   8       68.80       71.61      2.81 o 
   5   2   8       35.92       35.40      1.41 o 
   6   2   8        8.70       10.90      1.30 o 
   7   2   8        0.15        0.54      0.77 o 
  -6   3   8       20.46       23.42      2.39 o 
  -5   3   8        4.81        4.54      0.94 o 
  -4   3   8       28.84       26.81      1.65 o 
  -3   3   8       10.09        7.91      0.83 o 
  -2   3   8      548.52      520.66      6.45 o 
  -1   3   8       38.68       29.61      1.14 o 
   0   3   8       10.92       10.21      0.61 o 
   1   3   8      539.15      608.23      7.92 o 
   2   3   8        0.09       -0.04      0.43 o 
   3   3   8       21.35       26.25      1.06 o 
   4   3   8        3.38        2.82      0.58 o 
   5   3   8        5.46        4.83      0.78 o 
   6   3   8       76.70       73.67      2.59 o 
   7   3   8        2.98        4.49      1.09 o 
  -6   4   8        8.42        8.78      1.50 o 
  -5   4   8        1.64        2.26      0.84 o 
  -4   4   8       82.59       80.57      3.01 o 
  -3   4   8      290.24      288.59      4.83 o 
  -2   4   8      169.27      152.55      3.74 o 
  -1   4   8      149.30      137.94      2.25 o 
   0   4   8      149.63      152.52      2.21 o 
   1   4   8      388.01      374.30      4.89 o 
   2   4   8      850.65      929.56      9.54 o 
   3   4   8       18.68       16.31      0.75 o 
   4   4   8        5.48        4.81      0.64 o 
   5   4   8       56.58       53.06      1.66 o 
   6   4   8       28.82       31.10      1.81 o 
   7   4   8        8.90       12.90      2.18 o 
  -5   5   8       36.24       35.64      2.77 o 
  -4   5   8        0.21       -0.34      0.61 o 
  -3   5   8       18.94       18.94      1.47 o 
  -2   5   8      123.51      111.33      2.09 o 
  -1   5   8      286.94      274.62      3.47 o 
   0   5   8      177.85      176.04      2.52 o 
   1   5   8        3.40        4.50      0.67 o 
   2   5   8       98.07      105.72      2.46 o 
   3   5   8       63.04       61.46      1.36 o 
   4   5   8       70.77       67.93      1.70 o 
   5   5   8        0.56        1.18      0.70 o 
   6   5   8        1.15        0.01      1.19 o 
   7   5   8        2.75        4.55      1.17 o 
  -5   6   8        3.47        3.76      0.86 o 
  -4   6   8        0.01        1.22      0.70 o 
  -3   6   8       36.98       39.88      1.92 o 
  -2   6   8      136.20      128.72      4.35 o 
  -1   6   8        8.16       10.30      0.94 o 
   0   6   8        0.20        1.00      0.43 o 
   1   6   8       65.80       64.22      1.69 o 
   2   6   8       42.24       41.85      1.08 o 
   3   6   8       90.98       90.52      2.19 o 
   4   6   8        4.02        5.42      0.96 o 
   5   6   8       78.43       67.06      3.26 o 
   6   6   8        6.03        5.38      1.40 o 
   7   6   8        8.06       10.77      1.77 o 
  -5   7   8       21.87       20.71      1.75 o 
  -4   7   8        5.51        5.52      0.98 o 
  -3   7   8       64.08       60.49      2.37 o 
  -2   7   8       82.42       76.19      2.59 o 
  -1   7   8        2.95        3.19      0.58 o 
   0   7   8       11.79       16.78      0.96 o 
   1   7   8       32.33       31.02      1.14 o 
   2   7   8      173.28      173.81      3.50 o 
   3   7   8      173.85      177.71      3.63 o 
   4   7   8        1.38        1.11      0.78 o 
   5   7   8      119.70      113.64      4.23 o 
   6   7   8        0.71        0.09      1.56 o 
   7   7   8        1.14        1.51      2.32 o 
  -4   8   8        0.03        0.18      0.71 o 
  -3   8   8        3.21        5.26      1.00 o 
  -2   8   8       15.34       17.49      1.48 o 
  -1   8   8       81.66       74.69      2.40 o 
   0   8   8        7.37        7.35      0.79 o 
   1   8   8       54.76       48.42      1.89 o 
   2   8   8      528.43      489.46      9.95 o 
   3   8   8      322.00      339.14      5.43 o 
   4   8   8       27.62       21.94      1.54 o 
   5   8   8       14.39       18.36      2.11 o 
   6   8   8        0.61        1.35      0.99 o 
  -4   9   8        6.17        7.61      1.15 o 
  -3   9   8        2.42        2.87      0.87 o 
  -2   9   8        8.69        8.56      1.15 o 
  -1   9   8       47.28       46.48      2.03 o 
   0   9   8       13.65        9.36      1.47 o 
   1   9   8        0.81        1.54      0.66 o 
   2   9   8       79.93       69.76      2.43 o 
   3   9   8      174.49      179.94      3.92 o 
   4   9   8        1.75        1.99      0.98 o 
   5   9   8       47.15       44.45      2.78 o 
   6   9   8       19.97       18.92      2.32 o 
  -3  10   8        7.84        8.12      1.19 o 
  -2  10   8       21.48       22.02      2.28 o 
  -1  10   8        6.60        5.50      1.31 o 
   0  10   8        0.84        1.66      0.91 o 
   1  10   8       67.43       69.69      2.44 o 
   2  10   8       27.02       24.88      1.67 o 
   3  10   8       14.31       15.03      1.44 o 
   4  10   8        2.88        5.76      1.35 o 
   5  10   8       11.42       16.08      1.98 o 
  -2  11   8        2.78        3.81      1.03 o 
  -1  11   8        0.30        1.01      0.96 o 
   0  11   8        7.18        7.21      1.46 o 
   1  11   8        6.87        7.59      1.48 o 
   2  11   8        0.13        0.27      0.67 o 
   3  11   8        2.24        3.10      1.00 o 
   4  11   8        1.44        2.41      0.96 o 
   5  11   8        2.50        4.36      1.87 o 
   0  12   8        0.50        1.06      0.82 o 
   1  12   8       12.13       12.72      1.82 o 
   2  12   8        2.18        1.56      1.14 o 
   3  12   8        8.03       11.91      1.89 o 
  -1 -10   9        4.33        9.03      1.19 o 
   0 -10   9        9.44       10.58      2.29 o 
   1 -10   9        8.09       11.59      2.02 o 
  -3  -9   9       27.19       31.93      2.80 o 
  -2  -9   9        3.70        4.18      1.12 o 
  -1  -9   9        2.28        2.94      0.87 o 
   0  -9   9       16.22       20.79      1.72 o 
   1  -9   9        7.85       11.13      1.36 o 
   2  -9   9        0.17       -0.08      1.62 o 
  -4  -8   9       51.60       55.79      3.29 o 
  -3  -8   9        0.54        2.19      0.97 o 
  -2  -8   9        0.00       -1.27      0.88 o 
  -1  -8   9       11.55       11.45      1.33 o 
   0  -8   9       23.47       21.23      2.97 o 
   1  -8   9       18.35       20.24      1.71 o 
   2  -8   9        8.15        7.57      1.22 o 
   3  -8   9        0.74        0.65      0.99 o 
   4  -8   9        0.85        2.12      1.74 o 
  -4  -7   9       14.86       16.84      2.08 o 
  -3  -7   9       28.44       27.14      2.55 o 
  -2  -7   9        5.41        8.23      1.80 o 
  -1  -7   9      235.03      242.80      4.69 o 
   0  -7   9       20.00       24.44      1.69 o 
   1  -7   9        6.29        3.32      1.10 o 
   2  -7   9        1.26        0.61      0.67 o 
   3  -7   9        2.73        3.77      0.98 o 
   4  -7   9        0.60       -0.45      0.66 o 
  -5  -6   9        8.12       10.35      1.78 o 
  -4  -6   9        1.68        0.80      1.02 o 
  -3  -6   9        6.98        5.95      1.46 o 
  -2  -6   9      450.06      433.29      6.38 o 
  -1  -6   9      111.39      100.42      2.84 o 
   0  -6   9      119.04      113.57      3.01 o 
   1  -6   9        1.71        0.99      0.88 o 
   2  -6   9       57.81       52.07      2.20 o 
   3  -6   9       21.38       23.32      1.74 o 
   4  -6   9       13.47       18.66      2.19 o 
   5  -6   9        0.10        1.13      0.94 o 
  -5  -5   9       12.89       11.28      2.65 o 
  -4  -5   9       53.67       50.99      2.99 o 
  -3  -5   9      164.55      164.49      8.18 o 
  -2  -5   9        6.04        7.53      1.05 o 
  -1  -5   9       19.02       16.77      1.31 o 
   0  -5   9      115.59       99.84      2.70 o 
   1  -5   9       12.00       10.09      1.17 o 
   2  -5   9       16.05        9.71      1.21 o 
   3  -5   9        0.24       -0.15      0.69 o 
   4  -5   9       26.40       22.49      1.73 o 
   5  -5   9        3.26       -0.63      1.29 o 
  -5  -4   9       26.96       30.82      1.99 o 
  -4  -4   9        8.42        6.22      1.10 o 
  -3  -4   9      135.20      134.21      2.96 o 
  -2  -4   9      183.48      192.25      3.35 o 
  -1  -4   9       90.81       96.02      2.51 o 
   0  -4   9       29.51       28.54      1.56 o 
   1  -4   9       56.40       56.32      2.37 o 
   2  -4   9        1.61        2.84      0.79 o 
   3  -4   9        0.92        0.33      0.68 o 
   4  -4   9       18.07       18.67      1.55 o 
   5  -4   9       28.67       30.79      5.84 o 
   6  -4   9        5.45        7.74      1.47 o 
  -6  -3   9       38.03       47.76      2.45 o 
  -5  -3   9        2.51        2.32      0.92 o 
  -4  -3   9      144.95      137.30      3.45 o 
  -3  -3   9       73.09       68.93      1.84 o 
  -2  -3   9       66.91       69.81      1.72 o 
  -1  -3   9       25.72       28.02      0.99 o 
   0  -3   9       15.27       16.81      1.18 o 
   1  -3   9       83.39       73.62      2.15 o 
   2  -3   9       25.05       15.52      0.74 o 
   3  -3   9       12.56       13.17      0.89 o 
   4  -3   9       57.34       50.35      1.73 o 
   5  -3   9       43.28       40.68      2.19 o 
   6  -3   9       18.48       18.39      2.04 o 
  -6  -2   9        0.04       -0.72      0.67 o 
  -5  -2   9        0.00       -0.58      0.67 o 
  -4  -2   9        8.83        9.35      1.17 o 
  -3  -2   9       73.95       70.74      1.96 o 
  -2  -2   9       43.58       43.97      1.37 o 
  -1  -2   9        0.44        1.05      0.38 o 
   0  -2   9       30.15       44.11      1.13 o 
   1  -2   9      153.79      182.79      3.03 o 
   2  -2   9       40.37       40.75      1.20 o 
   3  -2   9      118.27      120.53      2.28 o 
   4  -2   9      131.97      114.67      3.06 o 
   5  -2   9       17.60       17.96      1.24 o 
   6  -2   9        0.07        0.35      1.39 o 
   7  -2   9        2.49        3.85      1.17 o 
  -6  -1   9        6.81       10.16      1.62 o 
  -5  -1   9       21.82       18.16      1.58 o 
  -4  -1   9      122.47      108.68      2.95 o 
  -3  -1   9      765.95      739.18      7.26 o 
  -2  -1   9      302.66      277.01      3.61 o 
  -1  -1   9        8.55       12.77      0.90 o 
   0  -1   9       24.20       26.26      0.92 o 
   1  -1   9       38.79       25.29      0.86 o 
   2  -1   9        0.85        0.93      0.42 o 
   3  -1   9       29.34       28.56      1.37 o 
   4  -1   9      289.72      269.18      3.80 o 
   5  -1   9       14.85       18.14      1.21 o 
   6  -1   9       12.21       12.63      1.18 o 
   7  -1   9       21.22       27.58      2.42 o 
  -6   0   9       19.08       20.16      2.18 o 
  -5   0   9        7.34        9.97      1.29 o 
  -4   0   9       11.70       11.61      1.01 o 
  -3   0   9      319.46      326.58      4.23 o 
  -2   0   9      785.98      837.46      7.67 o 
  -1   0   9       13.25       16.80      0.86 o 
   0   0   9      881.30      983.70      8.23 o 
   1   0   9      246.62      201.58      2.60 o 
   2   0   9       49.65       36.43      1.12 o 
   3   0   9        3.98        1.33      0.52 o 
   4   0   9       10.95       11.30      0.93 o 
   5   0   9       13.70       13.66      1.08 o 
   6   0   9        1.33        2.03      0.75 o 
   7   0   9        1.86        2.03      0.93 o 
  -6   1   9        6.58        8.85      1.49 o 
  -5   1   9        5.14        4.19      1.19 o 
  -4   1   9      104.88      113.67      2.50 o 
  -3   1   9      239.49      229.79      3.44 o 
  -2   1   9       74.39       76.93      1.82 o 
  -1   1   9       18.36       10.95      0.75 o 
   0   1   9       43.75       37.73      1.09 o 
   1   1   9       83.22       82.06      1.50 o 
   2   1   9       13.50       16.72      0.78 o 
   3   1   9        1.42       -0.02      0.41 o 
   4   1   9        0.14       -0.04      0.50 o 
   5   1   9        0.15        0.15      0.57 o 
   6   1   9       11.11       10.89      1.08 o 
   7   1   9        0.34       -0.16      0.77 o 
  -6   2   9        2.93        2.68      0.98 o 
  -5   2   9        0.33       -0.53      1.43 o 
  -4   2   9        2.96        2.04      0.74 o 
  -3   2   9      176.94      170.46      3.26 o 
  -2   2   9       80.87       73.33      1.77 o 
  -1   2   9       95.22       98.92      1.90 o 
   0   2   9       75.78       65.06      1.58 o 
   1   2   9      574.99      595.38      5.40 o 
   2   2   9       20.43       18.42      0.83 o 
   3   2   9       56.14       50.14      1.35 o 
   4   2   9        6.87        7.20      0.78 o 
   5   2   9       34.87       36.87      1.46 o 
   6   2   9      115.49      114.91      3.20 o 
   7   2   9        5.03        3.36      1.78 o 
  -6   3   9        0.33        1.39      0.75 o 
  -5   3   9        9.93       10.44      1.29 o 
  -4   3   9       41.26       41.54      1.92 o 
  -3   3   9       87.73       95.54      2.16 o 
  -2   3   9       98.50       90.23      2.00 o 
  -1   3   9        1.81        0.62      0.39 o 
   0   3   9      244.85      268.37      3.17 o 
   1   3   9      757.29      828.13      8.68 o 
   2   3   9      655.15      687.86      7.67 o 
   3   3   9       37.38       43.65      1.19 o 
   4   3   9        2.89        1.71      0.54 o 
   5   3   9      114.97      100.63      2.29 o 
   6   3   9       36.80       37.91      1.98 o 
   7   3   9        1.81        0.33      0.98 o 
  -5   4   9        1.15        1.15      0.75 o 
  -4   4   9        0.11       -0.02      0.63 o 
  -3   4   9       21.71       20.63      1.46 o 
  -2   4   9      357.43      361.77      4.35 o 
  -1   4   9       11.67       15.25      0.92 o 
   0   4   9       85.60       94.86      1.74 o 
   1   4   9      800.68      860.30      9.06 o 
   2   4   9       60.81       60.57      1.90 o 
   3   4   9        0.12        0.55      0.61 o 
   4   4   9        5.37        5.74      0.69 o 
   5   4   9        0.87        0.07      0.53 o 
   6   4   9       22.49       24.28      2.26 o 
   7   4   9        2.31        3.67      1.19 o 
  -5   5   9       15.82       20.36      1.75 o 
  -4   5   9       85.82       84.63      2.82 o 
  -3   5   9        9.15       12.87      1.30 o 
  -2   5   9      220.87      210.25      3.29 o 
  -1   5   9       10.50       13.26      0.88 o 
   0   5   9      177.91      165.77      2.59 o 
   1   5   9      135.13      115.20      4.96 o 
   2   5   9       72.67       73.09      2.13 o 
   3   5   9        0.55        0.91      0.90 o 
   4   5   9        6.10        5.69      0.96 o 
   5   5   9       15.13       16.69      1.41 o 
   6   5   9        1.82        0.54      1.06 o 
   7   5   9        0.59        2.84      1.07 o 
  -5   6   9        2.38        1.86      0.74 o 
  -4   6   9        3.48        1.83      0.81 o 
  -3   6   9       48.19       46.39      2.08 o 
  -2   6   9        1.32        1.50      0.72 o 
  -1   6   9       33.08       30.01      1.23 o 
   0   6   9       22.81       25.99      1.24 o 
   1   6   9       23.58       23.82      1.36 o 
   2   6   9        4.52        4.37      0.83 o 
   3   6   9       31.41       26.54      1.53 o 
   4   6   9       15.87       14.97      1.33 o 
   5   6   9      120.50      122.61      4.31 o 
   6   6   9        0.42       -1.11      0.78 o 
   7   6   9        1.32        3.39      1.05 o 
  -4   7   9        8.91       11.00      1.33 o 
  -3   7   9        1.03        1.43      0.75 o 
  -2   7   9        6.27        4.94      0.95 o 
  -1   7   9      229.20      218.05      4.08 o 
   0   7   9        0.41       -0.34      0.46 o 
   1   7   9       13.60       16.91      1.27 o 
   2   7   9       33.50       33.70      1.64 o 
   3   7   9       22.36       22.53      1.56 o 
   4   7   9       17.59       13.73      1.55 o 
   5   7   9       55.27       50.43      2.87 o 
   6   7   9        8.04        9.49      1.67 o 
   7   7   9        1.74        2.86      1.07 o 
  -4   8   9        5.00        7.95      1.42 o 
  -3   8   9        0.01        0.26      0.66 o 
  -2   8   9        2.97        3.61      0.82 o 
  -1   8   9      255.30      244.58      4.51 o 
   0   8   9        7.00        7.16      0.95 o 
   1   8   9       49.25       51.62      1.97 o 
   2   8   9      123.27      117.50      3.06 o 
   3   8   9      327.07      331.17      6.76 o 
   4   8   9       35.75       38.78      1.95 o 
   5   8   9       54.44       53.73      3.74 o 
   6   8   9        0.23        0.70      1.73 o 
  -3   9   9        0.17       -0.70      0.47 o 
  -2   9   9        0.00        0.58      0.70 o 
  -1   9   9        3.91        4.55      1.54 o 
   0   9   9       29.87       29.41      2.26 o 
   1   9   9       66.52       56.68      2.14 o 
   2   9   9       88.31       88.34      2.76 o 
   3   9   9        2.48        2.16      0.81 o 
   4   9   9        2.56        2.03      1.03 o 
   5   9   9        2.22        2.93      1.11 o 
   6   9   9        0.23       -0.74      0.56 o 
  -3  10   9        0.00       -0.03      1.30 o 
  -2  10   9        0.75        1.23      0.76 o 
  -1  10   9        8.26        7.72      1.50 o 
   0  10   9       63.82       55.25      2.90 o 
   1  10   9        0.03       -0.90      0.61 o 
   2  10   9      107.65      113.69      3.22 o 
   3  10   9        4.76        6.88      1.06 o 
   4  10   9       19.42       21.84      3.04 o 
   5  10   9        2.06        2.85      1.82 o 
  -2  11   9        4.25        8.41      1.42 o 
  -1  11   9        5.20        9.17      1.54 o 
   0  11   9       15.09       16.00      2.01 o 
   1  11   9        1.13        1.07      1.90 o 
   2  11   9       23.08       25.46      2.77 o 
   3  11   9       22.40       22.34      1.77 o 
   4  11   9        6.40        6.38      1.31 o 
   0  12   9        1.36        2.99      2.10 o 
   1  12   9        2.05        2.02      0.91 o 
   2  12   9       10.77       14.77      3.55 o 
   3  12   9        3.20        3.55      1.03 o 
  -2  -9  10        0.26        1.12      0.88 o 
  -1  -9  10       14.34       16.73      1.61 o 
   0  -9  10        6.96        7.81      1.20 o 
   1  -9  10        2.66        5.34      1.09 o 
   2  -9  10        0.36        1.91      1.08 o 
  -3  -8  10       49.22       57.02      3.28 o 
  -2  -8  10        5.35        3.55      1.11 o 
  -1  -8  10        9.79       13.00      1.45 o 
   0  -8  10        1.09        2.84      0.90 o 
   1  -8  10        0.24        0.51      0.82 o 
   2  -8  10        3.82        4.18      1.01 o 
   3  -8  10        1.78        4.56      1.18 o 
  -4  -7  10       36.21       40.25      3.08 o 
  -3  -7  10       96.51       97.21      4.19 o 
  -2  -7  10       12.30       12.77      1.44 o 
  -1  -7  10        7.46        5.56      1.04 o 
   0  -7  10       13.79       14.92      1.48 o 
   1  -7  10       14.49       17.61      1.97 o 
   2  -7  10        3.17        3.14      0.93 o 
   3  -7  10       46.59       44.10      2.26 o 
   4  -7  10        0.00        0.36      0.77 o 
  -4  -6  10        5.49        6.59      1.37 o 
  -3  -6  10        1.50        3.75      1.56 o 
  -2  -6  10        5.12        6.29      1.05 o 
  -1  -6  10      288.87      283.84      5.03 o 
   0  -6  10       15.82       14.72      1.51 o 
   1  -6  10       27.63       25.39      1.72 o 
   2  -6  10       58.83       56.31      2.34 o 
   3  -6  10        0.81        0.61      0.80 o 
   4  -6  10        5.53        3.28      1.74 o 
   5  -6  10        8.52       10.46      1.68 o 
  -5  -5  10        0.18        0.22      0.83 o 
  -4  -5  10       39.87       40.22      3.40 o 
  -3  -5  10      152.94      157.24      4.96 o 
  -2  -5  10        0.18        0.89      0.73 o 
  -1  -5  10      143.66      138.96      3.27 o 
   0  -5  10        8.92        9.37      1.51 o 
   1  -5  10       31.25       28.23      1.69 o 
   2  -5  10        6.80        6.94      1.09 o 
   3  -5  10        3.24        2.50      0.87 o 
   4  -5  10        1.73        1.71      0.84 o 
   5  -5  10        5.61        3.61      1.28 o 
  -5  -4  10        1.46        3.24      1.24 o 
  -4  -4  10       59.97       58.68      3.13 o 
  -3  -4  10       36.49       39.92      2.57 o 
  -2  -4  10      168.17      161.51      3.48 o 
  -1  -4  10      129.56      121.39      2.95 o 
   0  -4  10      107.52      105.79      3.80 o 
   1  -4  10       55.69       51.56      2.01 o 
   2  -4  10        2.02        1.59      0.78 o 
   3  -4  10        5.03        5.17      1.02 o 
   4  -4  10        4.74        8.39      1.22 o 
   5  -4  10        3.87        4.97      1.32 o 
   6  -4  10        0.60        1.81      1.61 o 
  -5  -3  10        0.29        0.65      0.75 o 
  -4  -3  10       34.49       42.00      2.00 o 
  -3  -3  10       91.48       96.85      2.23 o 
  -2  -3  10       73.80       74.03      1.92 o 
  -1  -3  10      120.78      111.04      2.76 o 
   0  -3  10       93.25       88.53      2.39 o 
   1  -3  10      155.80      167.95      3.39 o 
   2  -3  10        1.57        2.38      0.75 o 
   3  -3  10        9.77       12.57      1.27 o 
   4  -3  10       36.24       33.66      1.86 o 
   5  -3  10       37.15       35.53      2.03 o 
   6  -3  10        3.27        2.78      1.13 o 
  -5  -2  10       61.11       57.49      2.46 o 
  -4  -2  10      197.07      180.09      3.97 o 
  -3  -2  10      300.90      291.26      5.96 o 
  -2  -2  10       18.67       20.33      1.19 o 
  -1  -2  10      109.60      110.93      2.07 o 
   0  -2  10       80.33       84.67      1.58 o 
   1  -2  10      153.46      136.69      2.24 o 
   2  -2  10        8.05        7.22      0.65 o 
   3  -2  10       13.52       12.82      0.93 o 
   4  -2  10      637.06      668.33      7.93 o 
   5  -2  10       27.24       23.36      1.36 o 
   6  -2  10        0.24       -0.44      0.69 o 
  -6  -1  10        1.72        0.82      2.38 o 
  -5  -1  10       30.09       37.81      2.62 o 
  -4  -1  10       11.43       13.91      1.37 o 
  -3  -1  10      212.50      211.31      3.36 o 
  -2  -1  10       20.10       19.93      1.09 o 
  -1  -1  10       17.88       21.04      0.99 o 
   0  -1  10      381.54      416.33      4.42 o 
   1  -1  10       13.33       14.75      1.07 o 
   2  -1  10       25.04       23.38      1.03 o 
   3  -1  10       63.61       59.23      1.64 o 
   4  -1  10      129.98      131.73      2.65 o 
   5  -1  10        0.04       -0.44      0.57 o 
   6  -1  10        0.08       -0.85      0.57 o 
   7  -1  10        0.36        0.97      1.68 o 
  -6   0  10        0.70        1.89      0.82 o 
  -5   0  10       49.97       56.84      6.64 o 
  -4   0  10        0.02       -0.25      0.53 o 
  -3   0  10      130.78      119.86      3.18 o 
  -2   0  10       66.69       71.66      1.82 o 
  -1   0  10       10.75       11.42      0.81 o 
   0   0  10        2.26        1.26      0.39 o 
   1   0  10       60.21       58.11      1.90 o 
   2   0  10       11.47        8.19      0.67 o 
   3   0  10        6.31        7.78      0.77 o 
   4   0  10        0.39        0.82      0.64 o 
   5   0  10        2.41        3.32      0.72 o 
   6   0  10        0.22       -0.22      0.81 o 
   7   0  10        1.18        1.96      0.95 o 
  -6   1  10        5.99        6.57      1.26 o 
  -5   1  10       11.62       10.28      1.59 o 
  -4   1  10        6.08        6.30      0.86 o 
  -3   1  10       12.02        8.59      0.97 o 
  -2   1  10       68.21       52.59      2.12 o 
  -1   1  10      137.55      111.14      2.10 o 
   0   1  10       87.60       83.22      1.68 o 
   1   1  10        2.41        1.36      0.38 o 
   2   1  10        7.87        7.50      0.63 o 
   3   1  10        6.49        4.13      0.96 o 
   4   1  10       13.21       12.70      0.97 o 
   5   1  10        0.57        0.30      0.57 o 
   6   1  10        0.24        0.20      0.59 o 
   7   1  10        5.97        3.89      1.26 o 
  -5   2  10       28.27       23.49      2.24 o 
  -4   2  10        1.74        0.35      0.66 o 
  -3   2  10      145.15      125.79      2.58 o 
  -2   2  10      124.25      116.04      2.33 o 
  -1   2  10       96.46       92.02      1.93 o 
   0   2  10      102.07      105.62      1.89 o 
   1   2  10        0.32        0.42      0.31 o 
   2   2  10        2.50        0.33      0.34 o 
   3   2  10       42.45       46.28      1.34 o 
   4   2  10        1.47        2.04      0.60 o 
   5   2  10        0.41        0.59      0.57 o 
   6   2  10        0.47        1.86      0.67 o 
   7   2  10       14.70       11.88      2.79 o 
  -5   3  10       40.79       42.80      2.78 o 
  -4   3  10        5.45        4.49      1.41 o 
  -3   3  10      313.93      291.68      4.09 o 
  -2   3  10      568.60      569.55      6.03 o 
  -1   3  10      328.87      352.45      4.18 o 
   0   3  10      386.58      398.28      4.27 o 
   1   3  10        8.55       12.70      1.17 o 
   2   3  10      134.24      119.82      2.70 o 
   3   3  10      218.97      226.32      2.93 o 
   4   3  10       32.23       28.57      1.67 o 
   5   3  10        0.82        0.52      0.68 o 
   6   3  10       22.03       20.08      2.11 o 
   7   3  10        0.63       -0.94      0.82 o 
  -5   4  10       28.72       34.14      2.10 o 
  -4   4  10       24.23       25.88      1.77 o 
  -3   4  10        8.07        9.58      1.52 o 
  -2   4  10        1.56        1.13      0.55 o 
  -1   4  10        0.76        0.10      0.52 o 
   0   4  10        1.83        2.39      0.44 o 
   1   4  10        0.42        0.10      0.51 o 
   2   4  10      150.54      145.32      3.04 o 
   3   4  10        9.80        9.48      1.04 o 
   4   4  10        6.31        3.31      0.99 o 
   5   4  10       12.10       12.41      1.29 o 
   6   4  10        3.70        4.76      1.37 o 
   7   4  10        0.01        0.27      1.45 o 
  -5   5  10        7.69        7.55      1.16 o 
  -4   5  10        0.45        1.02      0.71 o 
  -3   5  10        1.37        1.96      0.77 o 
  -2   5  10       27.94       31.20      1.48 o 
  -1   5  10      344.88      348.96      5.17 o 
   0   5  10        8.87        9.47      0.74 o 
   1   5  10        8.52       13.74      1.14 o 
   2   5  10        9.93        8.23      0.95 o 
   3   5  10       18.16       21.24      1.41 o 
   4   5  10        5.78        7.55      1.09 o 
   5   5  10        8.61        8.31      1.15 o 
   6   5  10       74.06       66.92      6.59 o 
   7   5  10        0.19       -1.43      0.95 o 
  -5   6  10        0.33        0.05      0.55 o 
  -4   6  10        0.00       -0.11      1.14 o 
  -3   6  10       45.34       40.22      2.06 o 
  -2   6  10      111.43      112.43      2.98 o 
  -1   6  10       41.66       39.37      1.41 o 
   0   6  10      479.39      486.42      7.73 o 
   1   6  10       22.19       18.73      2.88 o 
   2   6  10      258.35      253.58      4.37 o 
   3   6  10       73.72       69.41      2.31 o 
   4   6  10       87.63       86.15      2.73 o 
   5   6  10        3.89        3.63      1.16 o 
   6   6  10       29.48       31.45      4.16 o 
   7   6  10        1.77        2.96      2.90 o 
  -4   7  10        1.12        1.12      0.75 o 
  -3   7  10        8.72        8.29      1.18 o 
  -2   7  10       24.91       31.42      2.12 o 
  -1   7  10       34.91       35.29      1.72 o 
   0   7  10       48.71       40.56      1.77 o 
   1   7  10       26.51       25.97      1.70 o 
   2   7  10      105.34       94.30      2.91 o 
   3   7  10      122.98      104.94      2.93 o 
   4   7  10      123.83      111.15      3.09 o 
   5   7  10        8.12        6.84      1.47 o 
   6   7  10       19.19       20.60      2.37 o 
  -4   8  10       23.40       28.30      2.60 o 
  -3   8  10       11.75       18.92      1.69 o 
  -2   8  10       16.05       20.61      2.08 o 
  -1   8  10        1.91        2.83      1.02 o 
   0   8  10       33.53       29.53      2.02 o 
   1   8  10        1.88        1.98      0.75 o 
   2   8  10        0.97        0.33      0.63 o 
   3   8  10       35.24       31.54      2.29 o 
   4   8  10       86.59       95.65      2.96 o 
   5   8  10       49.02       53.32      3.22 o 
   6   8  10        7.58        9.67      1.69 o 
  -3   9  10       10.69        9.84      1.65 o 
  -2   9  10       17.59       16.11      1.95 o 
  -1   9  10        0.17        0.06      0.83 o 
   0   9  10       10.14        7.21      1.41 o 
   1   9  10       16.14       14.08      1.36 o 
   2   9  10       29.32       31.96      1.88 o 
   3   9  10       53.56       47.14      6.26 o 
   4   9  10        0.03       -0.23      0.64 o 
   5   9  10        4.81        3.79      2.24 o 
   6   9  10        4.65        5.73      1.24 o 
  -2  10  10        6.33        6.30      1.35 o 
  -1  10  10        2.16        3.01      1.22 o 
   0  10  10       17.78       23.22      2.24 o 
   1  10  10        2.82        5.42      1.23 o 
   2  10  10        2.72        2.47      0.84 o 
   3  10  10        1.13        1.87      1.05 o 
   4  10  10        7.46       10.84      1.67 o 
   5  10  10        6.24        8.73      1.50 o 
  -1  11  10       34.39       30.35      2.62 o 
   0  11  10       38.30       37.80      2.80 o 
   1  11  10        0.35       -0.70      0.80 o 
   2  11  10       32.22       32.70      3.51 o 
   3  11  10       10.64       10.69      1.32 o 
   4  11  10        6.59       11.01      1.60 o 
   0  12  10       15.69       18.92      2.23 o 
   1  12  10       12.52       18.10      2.15 o 
   2  12  10        8.16        8.46      1.56 o 
   3  12  10        0.01       -0.15      0.54 o 
  -1  -9  11       13.05       19.42      1.74 o 
   0  -9  11       15.07       19.46      1.75 o 
   1  -9  11        2.46        3.51      0.89 o 
  -2  -8  11        8.38       11.56      1.78 o 
  -1  -8  11       61.52       60.69      3.27 o 
   0  -8  11       12.72       13.61      1.49 o 
   1  -8  11       12.17       11.06      1.37 o 
   2  -8  11        3.11        1.01      1.06 o 
   3  -8  11        2.50        3.73      1.00 o 
  -3  -7  11        1.40        2.18      1.00 o 
  -2  -7  11       47.78       55.70      3.13 o 
  -1  -7  11      107.09      110.05      3.94 o 
   0  -7  11       38.98       37.57      2.07 o 
   1  -7  11       49.14       47.01      2.85 o 
   2  -7  11        0.32       -0.04      0.72 o 
   3  -7  11        7.90        8.98      1.26 o 
   4  -7  11        0.21        0.43      0.90 o 
  -4  -6  11        5.52        5.21      1.80 o 
  -3  -6  11        0.35       -0.68      0.82 o 
  -2  -6  11       31.62       32.79      1.87 o 
  -1  -6  11        0.94        1.88      0.83 o 
   0  -6  11        5.87        4.69      1.01 o 
   1  -6  11        6.98        4.32      1.03 o 
   2  -6  11       22.76       27.10      1.90 o 
   3  -6  11       43.82       43.34      2.23 o 
   4  -6  11        0.31        1.03      1.23 o 
  -4  -5  11        0.13        1.05      0.90 o 
  -3  -5  11        0.46       -0.68      0.84 o 
  -2  -5  11       16.30       14.22      1.36 o 
  -1  -5  11       49.78       46.40      2.01 o 
   0  -5  11       33.63       31.53      1.77 o 
   1  -5  11        5.82        3.98      0.95 o 
   2  -5  11       72.17       59.09      4.28 o 
   3  -5  11        0.08        0.48      0.74 o 
   4  -5  11        0.30        0.07      0.88 o 
   5  -5  11        2.05        3.33      2.17 o 
  -5  -4  11       25.74       32.67      2.78 o 
  -4  -4  11       28.13       29.98      3.29 o 
  -3  -4  11       60.27       62.81      3.11 o 
  -2  -4  11        1.29        0.93      0.74 o 
  -1  -4  11       93.53       95.97      2.77 o 
   0  -4  11        5.84        4.54      0.94 o 
   1  -4  11       45.94       49.44      2.03 o 
   2  -4  11       37.88       40.09      3.69 o 
   3  -4  11       23.44       23.63      1.70 o 
   4  -4  11        3.85        3.86      0.94 o 
   5  -4  11        0.06       -0.66      1.94 o 
  -5  -3  11        2.51        2.55      0.84 o 
  -4  -3  11       19.40       23.72      1.72 o 
  -3  -3  11       16.47       14.19      1.32 o 
  -2  -3  11      531.89      540.55      7.24 o 
  -1  -3  11       19.27       19.95      1.80 o 
   0  -3  11       13.33       14.18      1.22 o 
   1  -3  11        9.54       10.74      1.15 o 
   2  -3  11       36.90       29.07      1.68 o 
   3  -3  11       43.65       44.83      2.02 o 
   4  -3  11        2.63        3.56      0.95 o 
   5  -3  11        6.89        4.30      1.05 o 
   6  -3  11        0.06       -0.26      1.72 o 
  -5  -2  11        1.37        0.60      1.09 o 
  -4  -2  11       23.19       18.02      1.53 o 
  -3  -2  11       80.34       68.03      1.94 o 
  -2  -2  11      281.39      256.94      5.02 o 
  -1  -2  11       13.22       13.75      1.09 o 
   0  -2  11       17.60       14.34      1.54 o 
   1  -2  11       14.42       13.50      1.16 o 
   2  -2  11      130.72      117.81      2.91 o 
   3  -2  11        0.06        0.23      0.71 o 
   4  -2  11        5.27        5.97      1.06 o 
   5  -2  11       28.42       29.41      1.87 o 
   6  -2  11        7.20        8.23      1.24 o 
  -5  -1  11        1.03        1.31      0.77 o 
  -4  -1  11       17.83       17.16      1.50 o 
  -3  -1  11        4.04        4.89      0.78 o 
  -2  -1  11      136.80      141.66      3.28 o 
  -1  -1  11       54.41       60.87      1.63 o 
   0  -1  11       29.00       30.50      1.14 o 
   1  -1  11       16.05       13.88      1.10 o 
   2  -1  11       51.24       58.28      2.51 o 
   3  -1  11       11.36       11.67      0.92 o 
   4  -1  11      225.22      218.86      3.55 o 
   5  -1  11        0.16        0.09      0.60 o 
   6  -1  11        1.41        0.97      0.68 o 
  -5   0  11        6.89        6.33      1.37 o 
  -4   0  11       11.16       11.27      1.31 o 
  -3   0  11       16.73       14.38      1.10 o 
  -2   0  11       56.25       51.94      1.64 o 
  -1   0  11        0.28       -0.05      0.42 o 
   0   0  11      108.03      109.20      2.04 o 
   1   0  11      179.64      181.79      2.66 o 
   2   0  11      420.27      413.60      7.44 o 
   3   0  11       93.76       85.27      2.21 o 
   4   0  11        5.06        4.77      0.82 o 
   5   0  11        1.34        1.24      0.65 o 
   6   0  11        0.53        2.07      0.73 o 
   7   0  11        7.79        9.68      1.67 o 
  -5   1  11       19.28       20.43      2.18 o 
  -4   1  11       42.55       41.85      2.32 o 
  -3   1  11       86.72       78.79      4.14 o 
  -2   1  11       11.15        8.51      0.87 o 
  -1   1  11       24.29       23.71      1.11 o 
   0   1  11       20.40       24.43      1.39 o 
   1   1  11      406.50      404.79      5.51 o 
   2   1  11       23.74       24.86      1.04 o 
   3   1  11       11.82       12.08      0.90 o 
   4   1  11       61.01       53.48      1.70 o 
   5   1  11       11.06       12.47      1.07 o 
   6   1  11        6.11        5.16      1.05 o 
   7   1  11       28.77       27.12      2.48 o 
  -5   2  11        0.13        1.41      0.93 o 
  -4   2  11       40.45       42.44      1.96 o 
  -3   2  11       76.99       66.94      1.95 o 
  -2   2  11      195.32      187.11      3.10 o 
  -1   2  11        0.08       -0.01      0.46 o 
   0   2  11       56.11       57.36      1.46 o 
   1   2  11      283.87      278.05      3.66 o 
   2   2  11      332.49      347.60      4.19 o 
   3   2  11       51.44       50.43      1.44 o 
   4   2  11        0.21       -0.26      0.52 o 
   5   2  11        1.29        1.32      1.18 o 
   6   2  11       19.91       19.08      1.56 o 
   7   2  11        4.35        6.11      1.48 o 
  -5   3  11       18.90       18.37      2.20 o 
  -4   3  11        0.02       -0.58      0.57 o 
  -3   3  11        1.31        0.88      0.56 o 
  -2   3  11       36.77       29.56      1.33 o 
  -1   3  11      128.36      121.73      2.34 o 
   0   3  11       65.53       57.96      1.43 o 
   1   3  11       72.48       68.95      2.10 o 
   2   3  11      266.08      286.94      8.44 o 
   3   3  11        0.08        1.59      0.68 o 
   4   3  11        0.10        0.17      0.63 o 
   5   3  11        0.91        0.52      0.71 o 
   6   3  11        0.49        0.51      0.98 o 
   7   3  11        3.89        2.54      1.14 o 
  -5   4  11       13.15       15.82      1.58 o 
  -4   4  11        5.59        5.08      1.45 o 
  -3   4  11        1.92        1.83      0.74 o 
  -2   4  11        4.44        5.06      0.78 o 
  -1   4  11        1.08        0.90      0.50 o 
   0   4  11        7.12        7.62      0.65 o 
   1   4  11       34.74       29.32      1.46 o 
   2   4  11       35.56       32.45      1.54 o 
   3   4  11      119.84      115.89      2.91 o 
   4   4  11       19.36       19.21      1.45 o 
   5   4  11        0.39       -0.40      0.64 o 
   6   4  11       13.95       13.38      1.90 o 
   7   4  11        5.37        7.07      1.44 o 
  -5   5  11       13.38       18.60      1.74 o 
  -4   5  11       31.14       29.13      1.95 o 
  -3   5  11        1.60        0.86      0.69 o 
  -2   5  11       33.55       37.51      1.79 o 
  -1   5  11       31.11       32.07      1.59 o 
   0   5  11      419.54      392.04      6.79 o 
   1   5  11       22.79       20.87      1.36 o 
   2   5  11       23.11       16.57      1.28 o 
   3   5  11       29.10       28.95      1.90 o 
   4   5  11        5.74        6.74      1.24 o 
   5   5  11        7.99        6.87      1.11 o 
   6   5  11       34.98       35.75      2.81 o 
   7   5  11        3.23        2.43      1.05 o 
  -4   6  11        2.04        2.53      0.98 o 
  -3   6  11        1.34        3.23      0.88 o 
  -2   6  11        5.34        3.76      0.84 o 
  -1   6  11       70.76       68.90      2.24 o 
   0   6  11      157.56      137.31      3.15 o 
   1   6  11        0.00        0.02      0.49 o 
   2   6  11        4.30        5.68      0.94 o 
   3   6  11       20.57       20.70      1.50 o 
   4   6  11        4.03        7.07      1.17 o 
   5   6  11       19.71       20.94      1.79 o 
   6   6  11        0.48        2.02      1.01 o 
   7   6  11        8.55       13.88      1.92 o 
  -4   7  11       51.19       48.02      2.31 o 
  -3   7  11       11.05       11.69      1.38 o 
  -2   7  11       26.23       24.86      2.19 o 
  -1   7  11       63.44       55.51      2.77 o 
   0   7  11      120.99      107.10      2.87 o 
   1   7  11       39.71       36.94      2.77 o 
   2   7  11       13.18       14.69      1.32 o 
   3   7  11       90.33       82.34      5.19 o 
   4   7  11       93.86       94.71      4.15 o 
   5   7  11       21.33       26.44      2.45 o 
   6   7  11        0.07       -0.20      0.95 o 
  -3   8  11        0.01       -1.32      0.88 o 
  -2   8  11        0.74        0.99      0.98 o 
  -1   8  11        4.56        7.67      1.38 o 
   0   8  11        6.72        6.98      1.02 o 
   1   8  11        0.01       -0.68      0.50 o 
   2   8  11        0.99        1.38      0.71 o 
   3   8  11      231.71      225.60      4.60 o 
   4   8  11       33.27       33.94      2.01 o 
   5   8  11        4.06        4.91      1.34 o 
   6   8  11       15.76       20.39      2.69 o 
  -3   9  11        0.27        1.35      0.77 o 
  -2   9  11        0.12       -0.03      0.88 o 
  -1   9  11       15.28       16.68      2.01 o 
   0   9  11       13.25       11.53      1.65 o 
   1   9  11       22.86       20.83      1.57 o 
   2   9  11       12.09       14.60      1.42 o 
   3   9  11      106.46      100.97      3.11 o 
   4   9  11        7.15        5.31      1.16 o 
   5   9  11        0.10        0.01      1.06 o 
  -2  10  11        3.07        4.19      1.10 o 
  -1  10  11       29.82       29.91      2.55 o 
   0  10  11        3.07        0.69      0.95 o 
   1  10  11        3.20        2.36      0.87 o 
   2  10  11       25.92       24.16      1.79 o 
   3  10  11       19.26       16.33      1.57 o 
   4  10  11       20.56       18.16      2.13 o 
   5  10  11        2.69        2.84      1.02 o 
  -1  11  11        9.65        9.48      2.13 o 
   0  11  11        2.69        2.70      1.15 o 
   1  11  11        0.03        1.03      0.83 o 
   2  11  11        1.33        0.23      0.71 o 
   3  11  11       20.71       24.69      2.29 o 
   4  11  11        3.28        2.78      0.99 o 
   2  12  11       15.15       16.83      2.06 o 
  -2  -8  12        5.76        4.58      1.35 o 
  -1  -8  12       22.10       22.28      1.83 o 
   0  -8  12        2.17        1.49      0.81 o 
   1  -8  12        1.23        1.42      1.28 o 
   2  -8  12        4.98        4.24      0.89 o 
  -3  -7  12       26.31       30.31      2.78 o 
  -2  -7  12        6.66        8.77      1.61 o 
  -1  -7  12        4.01        9.25      1.30 o 
   0  -7  12       10.45       10.71      1.42 o 
   1  -7  12       50.29       51.92      2.95 o 
   2  -7  12        4.57        3.75      0.91 o 
   3  -7  12        2.08        2.93      0.86 o 
  -3  -6  12        4.98        5.77      1.76 o 
  -2  -6  12       13.32       17.52      1.58 o 
  -1  -6  12        5.42        3.99      0.98 o 
   0  -6  12       19.88       21.76      1.72 o 
   1  -6  12       20.78       25.97      1.86 o 
   2  -6  12        6.17        5.82      1.14 o 
   3  -6  12        5.50        5.95      1.07 o 
   4  -6  12        2.69        2.82      1.06 o 
  -4  -5  12       15.60       20.14      2.31 o 
  -3  -5  12       44.54       39.43      2.95 o 
  -2  -5  12        0.67        1.47      0.75 o 
  -1  -5  12       28.92       27.50      1.80 o 
   0  -5  12       11.37        7.87      1.17 o 
   1  -5  12      105.14       99.64      3.50 o 
   2  -5  12        6.08        8.32      1.21 o 
   3  -5  12        0.66        0.95      0.76 o 
   4  -5  12        0.21       -0.31      0.70 o 
   5  -5  12        0.63        1.78      3.02 o 
  -4  -4  12       14.84       13.11      1.95 o 
  -3  -4  12        4.54        7.01      1.49 o 
  -2  -4  12      128.03      117.63      3.18 o 
  -1  -4  12       16.21       20.92      1.55 o 
   0  -4  12      125.28      110.40      3.00 o 
   1  -4  12       20.02       19.38      1.53 o 
   2  -4  12        1.68        0.63      0.73 o 
   3  -4  12        0.34        0.16      0.75 o 
   4  -4  12        8.28        4.97      1.07 o 
   5  -4  12       13.22       16.77      1.66 o 
  -5  -3  12       37.04       45.03      3.01 o 
  -4  -3  12       19.25       21.17      2.26 o 
  -3  -3  12      120.56      108.39      6.99 o 
  -2  -3  12      360.04      346.54      5.63 o 
  -1  -3  12       23.48       24.43      1.59 o 
   0  -3  12       43.33       36.66      1.75 o 
   1  -3  12        0.33        1.65      0.76 o 
   2  -3  12        0.62        1.04      0.76 o 
   3  -3  12        3.65        3.96      0.94 o 
   4  -3  12        3.04        2.42      0.93 o 
   5  -3  12       85.22       84.17      3.80 o 
   6  -3  12        9.34        8.73      1.57 o 
  -5  -2  12        2.14        1.87      0.86 o 
  -4  -2  12       10.27       11.51      1.36 o 
  -3  -2  12        0.12       -0.22      0.55 o 
  -2  -2  12       63.69       62.99      2.26 o 
  -1  -2  12        9.70        8.59      1.11 o 
   0  -2  12        0.41        2.90      0.74 o 
   1  -2  12       12.33       15.26      1.27 o 
   2  -2  12       65.65       65.27      2.29 o 
   3  -2  12        0.11        0.92      0.76 o 
   4  -2  12        7.46        7.13      1.13 o 
   5  -2  12       54.39       45.49      2.23 o 
   6  -2  12        0.43       -0.10      0.74 o 
  -5  -1  12        0.40        2.41      0.78 o 
  -4  -1  12        0.32        0.57      0.76 o 
  -3  -1  12       85.35       79.97      2.17 o 
  -2  -1  12       35.08       33.78      1.43 o 
  -1  -1  12      114.37      110.21      2.85 o 
   0  -1  12       23.34       24.15      1.04 o 
   1  -1  12        1.23        3.01      0.76 o 
   2  -1  12       47.82       47.41      1.47 o 
   3  -1  12       39.07       33.23      1.40 o 
   4  -1  12       26.32       25.52      1.35 o 
   5  -1  12       12.15        6.28      1.11 o 
   6  -1  12        7.49        5.44      1.08 o 
  -5   0  12       46.94       49.54      2.84 o 
  -4   0  12       33.53       38.76      2.03 o 
  -3   0  12       29.92       28.28      1.42 o 
  -2   0  12       51.58       47.94      1.65 o 
  -1   0  12      230.63      225.43      3.36 o 
   0   0  12      125.24      122.62      2.28 o 
   1   0  12       99.82      109.39      2.94 o 
   2   0  12       14.03       11.45      0.87 o 
   3   0  12       38.43       34.40      1.85 o 
   4   0  12        1.90        3.47      0.78 o 
   5   0  12        8.77       10.20      1.20 o 
   6   0  12        1.06        1.34      0.84 o 
  -5   1  12        3.58        5.35      1.22 o 
  -4   1  12        0.35       -0.24      0.57 o 
  -3   1  12        9.17       10.31      1.03 o 
  -2   1  12      114.95      101.10      2.32 o 
  -1   1  12      119.94      110.57      2.89 o 
   0   1  12       95.01       92.87      1.97 o 
   1   1  12        4.87        2.65      0.62 o 
   2   1  12       17.68       21.81      1.06 o 
   3   1  12       42.19       38.42      2.21 o 
   4   1  12       81.19       73.67      2.00 o 
   5   1  12        0.49        0.11      0.69 o 
   6   1  12        0.72        1.75      0.83 o 
   7   1  12        0.84        4.09      1.22 o 
  -5   2  12       10.53       13.82      1.82 o 
  -4   2  12       17.94       15.78      1.62 o 
  -3   2  12        3.55        4.96      0.78 o 
  -2   2  12      144.06      126.03      2.58 o 
  -1   2  12      737.59      744.98      7.33 o 
   0   2  12       28.67       30.75      1.74 o 
   1   2  12        0.33        0.73      0.37 o 
   2   2  12       46.06       48.92      2.54 o 
   3   2  12       96.35       95.83      2.70 o 
   4   2  12        0.16        0.09      0.64 o 
   5   2  12        0.16        0.78      0.70 o 
   6   2  12        7.43        9.35      1.25 o 
   7   2  12       19.14       20.98      3.27 o 
  -5   3  12        8.08        8.85      1.87 o 
  -4   3  12        2.38        1.46      0.73 o 
  -3   3  12        0.87        0.92      0.57 o 
  -2   3  12        7.71       10.74      0.98 o 
  -1   3  12       33.25       30.01      1.32 o 
   0   3  12        1.52        3.21      0.54 o 
   1   3  12       84.72       80.09      2.34 o 
   2   3  12      107.46      101.24      3.32 o 
   3   3  12      102.45      108.33      5.32 o 
   4   3  12       13.10       15.00      1.36 o 
   5   3  12        2.62        3.40      0.93 o 
   6   3  12       25.62       26.31      1.82 o 
   7   3  12        8.25       10.47      1.74 o 
  -4   4  12       11.14       12.42      1.41 o 
  -3   4  12        1.63        4.91      0.95 o 
  -2   4  12       80.30       76.22      2.04 o 
  -1   4  12        0.09       -0.13      0.47 o 
   0   4  12        0.92        1.66      0.64 o 
   1   4  12       75.28       71.56      2.94 o 
   2   4  12       56.39       58.00      2.07 o 
   3   4  12       21.41       20.59      1.46 o 
   4   4  12       12.09       11.64      1.29 o 
   5   4  12        0.17       -0.16      0.68 o 
   6   4  12        1.47        1.08      0.99 o 
   7   4  12        2.31        2.45      1.28 o 
  -4   5  12        1.62        2.41      0.87 o 
  -3   5  12       61.03       58.29      2.33 o 
  -2   5  12        6.92        7.32      1.03 o 
  -1   5  12       98.65      101.22      2.72 o 
   0   5  12       60.96       69.09      2.26 o 
   1   5  12      389.89      371.15      5.60 o 
   2   5  12       77.81       72.16      2.35 o 
   3   5  12      115.55      120.61      3.13 o 
   4   5  12       16.54       17.05      1.47 o 
   5   5  12       26.71       25.60      3.38 o 
   6   5  12        8.04        8.03      1.63 o 
  -4   6  12        0.11       -0.76      0.50 o 
  -3   6  12        0.12       -0.77      0.51 o 
  -2   6  12       18.28       20.03      1.99 o 
  -1   6  12       85.83       86.00      2.54 o 
   0   6  12        1.10        1.99      0.76 o 
   1   6  12        9.05        6.39      0.97 o 
   2   6  12        1.36        1.87      0.69 o 
   3   6  12       13.23       12.70      2.59 o 
   4   6  12       23.92       23.05      1.70 o 
   5   6  12        0.50        0.59      0.73 o 
   6   6  12        7.39        9.47      1.73 o 
  -3   7  12       47.35       49.82      2.88 o 
  -2   7  12        4.03        4.24      1.14 o 
  -1   7  12        0.24        0.72      0.85 o 
   0   7  12       46.95       41.29      1.87 o 
   1   7  12        4.27        2.76      0.85 o 
   2   7  12        0.01       -0.05      0.55 o 
   3   7  12       14.69       14.23      1.41 o 
   4   7  12        6.00        6.65      1.17 o 
   5   7  12       17.32       18.79      2.20 o 
   6   7  12       22.23       25.34      2.56 o 
  -3   8  12       17.36       22.38      2.29 o 
  -2   8  12        7.19        6.45      1.33 o 
  -1   8  12       16.58       17.85      1.97 o 
   0   8  12       81.87       85.12      2.98 o 
   1   8  12        0.66        0.72      0.68 o 
   2   8  12        0.92       -0.26      0.51 o 
   3   8  12        4.03        3.03      0.90 o 
   4   8  12       99.58       94.70      3.08 o 
   5   8  12       30.14       38.57      2.87 o 
   6   8  12        1.52        1.08      0.77 o 
  -2   9  12        1.60        1.69      1.29 o 
  -1   9  12        9.80        7.70      2.09 o 
   0   9  12       19.58       18.52      2.02 o 
   1   9  12       14.85       14.51      1.45 o 
   2   9  12       26.53       29.68      1.88 o 
   3   9  12        2.47        3.13      0.88 o 
   4   9  12        2.46        2.79      0.84 o 
   5   9  12        0.01        2.37      0.88 o 
  -1  10  12        2.58        1.66      0.99 o 
   0  10  12       28.24       28.68      2.50 o 
   1  10  12       79.15       79.75      3.62 o 
   2  10  12        0.05        0.43      0.65 o 
   3  10  12        0.56        0.27      0.61 o 
   4  10  12       10.19       12.41      1.74 o 
   0  11  12       14.16       18.45      2.45 o 
   1  11  12       24.35       23.86      2.39 o 
   2  11  12       12.61       14.32      2.60 o 
   3  11  12        0.01        0.19      0.89 o 
  -2  -7  13        3.14        2.62      1.05 o 
  -1  -7  13        4.11        4.28      1.01 o 
   0  -7  13        4.05        6.08      1.16 o 
   1  -7  13        0.17       -0.06      0.72 o 
   2  -7  13        0.68        2.45      0.80 o 
  -3  -6  13        0.79        0.09      0.83 o 
  -2  -6  13        0.39        2.87      1.58 o 
  -1  -6  13        0.08       -0.33      0.85 o 
   0  -6  13       16.24       16.12      1.59 o 
   1  -6  13       12.31        9.44      1.33 o 
   2  -6  13        0.63        0.93      0.75 o 
   3  -6  13       26.23       22.55      1.89 o 
  -3  -5  13        3.05        2.36      1.96 o 
  -2  -5  13       75.74       71.06      2.58 o 
  -1  -5  13      114.64      111.58      4.02 o 
   0  -5  13        6.78        9.98      1.32 o 
   1  -5  13       28.74       32.20      2.29 o 
   2  -5  13       11.97       10.03      1.32 o 
   3  -5  13        1.35        3.84      0.95 o 
   4  -5  13        0.45        2.54      0.95 o 
  -4  -4  13        3.38        1.66      0.95 o 
  -3  -4  13        9.12        9.26      1.66 o 
  -2  -4  13       29.61       32.41      1.86 o 
  -1  -4  13      164.65      149.67      3.65 o 
   0  -4  13        0.58       -0.98      0.65 o 
   1  -4  13       30.59       27.49      1.79 o 
   2  -4  13        0.02       -0.67      0.63 o 
   3  -4  13        6.58        6.31      1.14 o 
   4  -4  13        1.65       -0.29      0.69 o 
   5  -4  13        6.75        7.88      1.23 o 
  -4  -3  13        8.08       10.77      3.00 o 
  -3  -3  13        1.94        1.25      1.03 o 
  -2  -3  13      104.32      106.40      3.35 o 
  -1  -3  13       31.95       32.43      1.85 o 
   0  -3  13       34.96       33.87      1.79 o 
   1  -3  13       25.83       29.50      1.75 o 
   2  -3  13       15.91       24.57      1.72 o 
   3  -3  13       10.06       12.94      1.43 o 
   4  -3  13       10.84       12.55      1.41 o 
   5  -3  13        7.57        9.84      1.35 o 
  -4  -2  13        1.60        2.92      1.21 o 
  -3  -2  13      170.83      167.27      3.90 o 
  -2  -2  13       49.90       39.18      2.00 o 
  -1  -2  13       20.73       21.11      1.54 o 
   0  -2  13        0.83        0.24      0.67 o 
   1  -2  13        8.37        6.54      1.01 o 
   2  -2  13        8.28        8.01      1.14 o 
   3  -2  13        9.33        9.60      1.33 o 
   4  -2  13        0.32        0.36      0.76 o 
   5  -2  13       79.58       76.22      2.82 o 
   6  -2  13        9.97       12.05      1.71 o 
  -4  -1  13        1.48        3.59      0.95 o 
  -3  -1  13        0.08        0.46      0.58 o 
  -2  -1  13       27.02       29.08      1.39 o 
  -1  -1  13        1.32        0.72      0.73 o 
   0  -1  13        8.91        7.86      1.04 o 
   1  -1  13       46.61       46.56      1.87 o 
   2  -1  13        2.71        2.15      0.86 o 
   3  -1  13      158.12      150.16      3.51 o 
   4  -1  13       19.17       18.89      1.54 o 
   5  -1  13       19.12       19.02      1.66 o 
   6  -1  13        0.40        0.94      1.56 o 
  -5   0  13        1.40        3.49      1.07 o 
  -4   0  13       26.80       32.93      2.00 o 
  -3   0  13       50.78       55.83      1.91 o 
  -2   0  13      174.03      157.06      2.98 o 
  -1   0  13        0.01        0.16      0.48 o 
   0   0  13       36.38       33.74      1.29 o 
   1   0  13       32.70       26.63      1.51 o 
   2   0  13      229.70      242.87      4.07 o 
   3   0  13       31.96       38.67      1.51 o 
   4   0  13        0.47        0.15      0.73 o 
   5   0  13        0.14       -0.26      0.67 o 
   6   0  13        0.38        2.89      1.07 o 
  -5   1  13        4.53        5.26      1.17 o 
  -4   1  13        1.79        3.53      1.07 o 
  -3   1  13       15.36       14.53      1.19 o 
  -2   1  13       41.83       39.47      2.03 o 
  -1   1  13       10.56       12.84      1.05 o 
   0   1  13       28.97       28.33      1.21 o 
   1   1  13       11.25       13.41      1.11 o 
   2   1  13       43.71       40.76      1.40 o 
   3   1  13       30.88       36.81      2.03 o 
   4   1  13        0.56        0.26      0.66 o 
   5   1  13        3.03        4.04      0.97 o 
   6   1  13        1.48        2.90      0.93 o 
  -4   2  13       44.65       45.75      2.27 o 
  -3   2  13       10.40        9.98      1.06 o 
  -2   2  13        0.03       -0.91      0.61 o 
  -1   2  13       62.78       61.47      1.81 o 
   0   2  13       38.97       44.15      1.42 o 
   1   2  13        0.74        1.30      0.63 o 
   2   2  13       10.70       10.48      1.15 o 
   3   2  13       12.97       11.89      1.26 o 
   4   2  13       26.21       23.82      1.64 o 
   5   2  13        4.18        4.96      1.00 o 
   6   2  13        0.07        0.09      0.74 o 
  -4   3  13       34.91       35.11      3.30 o 
  -3   3  13       10.79       11.76      1.28 o 
  -2   3  13      102.89       87.51      2.22 o 
  -1   3  13      166.27      159.74      4.36 o 
   0   3  13       40.95       35.28      1.67 o 
   1   3  13      129.91      116.63      2.91 o 
   2   3  13        4.70        3.75      0.88 o 
   3   3  13       57.36       59.32      2.22 o 
   4   3  13       63.06       67.25      2.94 o 
   5   3  13       11.16       13.90      1.44 o 
   6   3  13        0.05       -0.82      0.70 o 
  -4   4  13       34.12       37.19      2.28 o 
  -3   4  13       65.66       61.37      2.37 o 
  -2   4  13        0.04       -0.13      0.48 o 
  -1   4  13       27.63       31.04      1.70 o 
   0   4  13        1.30        0.78      0.63 o 
   1   4  13      200.98      186.34      3.82 o 
   2   4  13       19.11       16.91      1.38 o 
   3   4  13        2.27        2.75      0.84 o 
   4   4  13       15.12       12.89      1.38 o 
   5   4  13        0.04        0.41      0.76 o 
   6   4  13        0.56       -0.41      0.88 o 
  -4   5  13       13.86       13.98      1.52 o 
  -3   5  13        0.76        0.84      0.78 o 
  -2   5  13       12.86       15.10      1.76 o 
  -1   5  13       28.46       29.22      1.64 o 
   0   5  13      132.52      127.65      3.17 o 
   1   5  13       65.11       61.00      3.29 o 
   2   5  13        2.89        1.75      0.69 o 
   3   5  13        2.37        3.67      0.80 o 
   4   5  13       29.45       30.52      1.87 o 
   5   5  13        1.80        0.74      0.77 o 
   6   5  13       12.88       12.38      2.26 o 
  -4   6  13       11.24       11.79      1.64 o 
  -3   6  13       29.03       28.38      6.27 o 
  -2   6  13       19.66       17.65      2.96 o 
  -1   6  13        6.65        6.34      0.99 o 
   0   6  13      107.19      101.86      2.88 o 
   1   6  13       19.64       19.78      1.51 o 
   2   6  13        3.96        3.67      0.83 o 
   3   6  13       17.90       17.01      2.37 o 
   4   6  13       51.36       53.08      2.99 o 
   5   6  13       39.00       39.91      2.24 o 
   6   6  13        8.48        9.65      2.98 o 
  -3   7  13       15.10       16.26      1.96 o 
  -2   7  13        0.59        0.73      0.87 o 
  -1   7  13        0.85        1.46      0.86 o 
   0   7  13       10.05       12.39      1.27 o 
   1   7  13       28.38       25.55      2.78 o 
   2   7  13        5.22        4.00      0.93 o 
   3   7  13       10.79        9.55      1.25 o 
   4   7  13      148.16      142.87      3.78 o 
   5   7  13        6.22        7.93      1.60 o 
   6   7  13        2.60        1.55      0.98 o 
  -3   8  13        9.36       12.70      1.75 o 
  -2   8  13       20.63       26.99      2.72 o 
  -1   8  13        1.29        2.95      1.07 o 
   0   8  13       45.17       45.67      2.65 o 
   1   8  13       20.70       17.83      2.17 o 
   2   8  13        0.04       -0.56      0.57 o 
   3   8  13        2.41        2.31      0.78 o 
   4   8  13        7.68        7.38      1.20 o 
   5   8  13        1.20        2.62      1.01 o 
  -2   9  13        3.98        2.93      0.92 o 
  -1   9  13        6.13        8.78      1.46 o 
   0   9  13       32.87       35.84      8.63 o 
   1   9  13        7.85        6.79      1.59 o 
   2   9  13        2.35        1.79      0.81 o 
   3   9  13       23.60       25.35      1.88 o 
   4   9  13        1.79        2.59      1.14 o 
   5   9  13        1.60        3.22      1.21 o 
  -1  10  13        3.18        3.16      1.07 o 
   0  10  13        3.16        0.75      0.92 o 
   1  10  13        1.64        0.98      0.90 o 
   2  10  13        7.02        5.51      1.03 o 
   3  10  13        0.13       -0.26      0.61 o 
   4  10  13        0.00        2.00      0.76 o 
   1  11  13        6.67        9.04      1.62 o 
   2  11  13        0.79       -0.41      0.62 o 
   3  11  13       16.27       18.14      1.74 o 
  -1  -7  14       25.92       27.24      2.00 o 
   0  -7  14       35.67       36.59      2.14 o 
   1  -7  14        6.28        6.58      1.45 o 
  -2  -6  14       12.51       13.80      1.91 o 
  -1  -6  14       13.03       13.72      1.47 o 
   0  -6  14        6.75        5.53      1.15 o 
   1  -6  14        0.13       -0.45      0.76 o 
   2  -6  14        4.62        4.17      0.97 o 
   3  -6  14        1.03        2.05      1.18 o 
  -3  -5  14       17.30       19.79      2.28 o 
  -2  -5  14        0.18        0.92      0.69 o 
  -1  -5  14       31.33       28.13      1.90 o 
   0  -5  14        0.11       -0.98      0.65 o 
   1  -5  14       20.45       18.82      2.03 o 
   2  -5  14        6.96        7.28      1.18 o 
   3  -5  14        3.99        6.37      1.09 o 
   4  -5  14        0.03        1.47      1.24 o 
  -3  -4  14       10.73       11.56      1.74 o 
  -2  -4  14        5.45        5.03      1.03 o 
  -1  -4  14       53.17       51.84      2.26 o 
   0  -4  14        3.60        2.97      0.95 o 
   1  -4  14       42.94       35.27      2.02 o 
   2  -4  14       14.15       10.68      1.35 o 
   3  -4  14        2.57        3.18      0.98 o 
   4  -4  14        1.66        0.49      0.73 o 
  -4  -3  14       28.84       26.55      2.53 o 
  -3  -3  14        0.54        3.14      1.26 o 
  -2  -3  14        0.02        0.30      0.75 o 
  -1  -3  14       12.95       16.51      1.60 o 
   0  -3  14       34.25       33.87      1.89 o 
   1  -3  14        0.60        0.64      0.77 o 
   2  -3  14        0.97        0.51      1.01 o 
   3  -3  14       26.26       29.07      1.95 o 
   4  -3  14        1.77        2.10      1.19 o 
   5  -3  14       15.97       18.87      1.77 o 
  -4  -2  14        9.96       10.22      1.64 o 
  -3  -2  14        0.13       -1.17      1.19 o 
  -2  -2  14       92.93       86.91      2.84 o 
  -1  -2  14       98.19       93.48      2.90 o 
   0  -2  14       19.96       19.75      1.52 o 
   1  -2  14        2.23        4.02      0.94 o 
   2  -2  14        3.39        5.29      0.98 o 
   3  -2  14       31.60       30.45      2.00 o 
   4  -2  14        1.06        2.98      0.90 o 
   5  -2  14        0.63        1.83      0.96 o 
  -4  -1  14       80.95       77.61      5.14 o 
  -3  -1  14        5.19        7.86      1.19 o 
  -2  -1  14       26.54       24.54      1.72 o 
  -1  -1  14       50.44       52.92      2.16 o 
   0  -1  14       67.27       64.38      2.27 o 
   1  -1  14       28.60       24.77      1.57 o 
   2  -1  14       21.83       20.28      1.53 o 
   3  -1  14        2.54        2.65      0.90 o 
   4  -1  14        1.41        2.60      1.76 o 
   5  -1  14        0.37       -0.52      0.86 o 
   6  -1  14        3.68        2.99      2.47 o 
  -4   0  14        2.27        1.82      0.85 o 
  -3   0  14        1.54        2.47      0.73 o 
  -2   0  14        0.02        0.40      0.54 o 
  -1   0  14       80.44       79.57      2.08 o 
   0   0  14       54.48       49.88      1.63 o 
   1   0  14       49.73       47.43      1.91 o 
   2   0  14        2.52        3.92      1.02 o 
   3   0  14       69.77       73.06      3.33 o 
   4   0  14       18.42       15.15      1.94 o 
   5   0  14        0.01       -0.18      0.79 o 
   6   0  14        1.38        3.14      1.14 o 
  -4   1  14        5.16        5.38      1.29 o 
  -3   1  14        4.52        6.98      0.96 o 
  -2   1  14       29.05       25.50      1.41 o 
  -1   1  14        2.69        3.58      0.72 o 
   0   1  14      127.43      130.90      2.53 o 
   1   1  14       46.65       60.42      3.60 o 
   2   1  14      250.80      225.07      5.77 o 
   3   1  14       17.70       14.70      1.39 o 
   4   1  14       18.61       19.46      1.54 o 
   5   1  14        0.07       -0.14      0.75 o 
   6   1  14        1.69        1.34      1.97 o 
  -4   2  14       12.10       12.91      1.43 o 
  -3   2  14       10.46       10.88      1.24 o 
  -2   2  14       10.42       10.68      1.03 o 
  -1   2  14        9.20        8.65      0.91 o 
   0   2  14       51.35       49.12      2.03 o 
   1   2  14        4.21        3.48      0.85 o 
   2   2  14       57.76       60.72      2.27 o 
   3   2  14      151.14      154.84      6.56 o 
   4   2  14       32.77       33.44      1.90 o 
   5   2  14        0.89        1.65      0.85 o 
   6   2  14        0.68        0.30      0.77 o 
  -4   3  14        0.12        0.70      0.94 o 
  -3   3  14        0.02       -0.48      0.67 o 
  -2   3  14        0.03       -0.41      0.54 o 
  -1   3  14      122.60      124.76      3.26 o 
   0   3  14        7.25        8.15      1.09 o 
   1   3  14        1.63        1.74      0.71 o 
   2   3  14      167.24      171.77      3.73 o 
   3   3  14       43.40       46.90      3.82 o 
   4   3  14        4.12        4.84      1.02 o 
   5   3  14        1.68        2.25      0.85 o 
   6   3  14        0.15        1.30      0.78 o 
  -4   4  14        0.06       -0.82      0.93 o 
  -3   4  14       34.28       39.48      2.58 o 
  -2   4  14       12.71       12.07      1.29 o 
  -1   4  14       58.35       53.15      2.12 o 
   0   4  14      146.29      142.01      3.40 o 
   1   4  14       16.81       15.45      1.38 o 
   2   4  14        0.53        1.29      0.83 o 
   3   4  14        1.71        2.35      0.78 o 
   4   4  14        0.13       -0.03      0.71 o 
   5   4  14        0.10       -0.99      0.66 o 
   6   4  14        0.53        0.08      0.78 o 
  -3   5  14        5.57        6.48      1.37 o 
  -2   5  14        0.19        0.12      1.14 o 
  -1   5  14        9.92        8.92      1.12 o 
   0   5  14       10.45       10.58      1.22 o 
   1   5  14      105.96       91.74      2.79 o 
   2   5  14        1.34        1.20      0.75 o 
   3   5  14        1.77        0.87      0.70 o 
   4   5  14        0.04        0.12      0.69 o 
   5   5  14        2.54        2.33      0.94 o 
   6   5  14        1.01        1.12      0.91 o 
  -3   6  14        6.76        8.46      1.42 o 
  -2   6  14       15.92       19.76      2.08 o 
  -1   6  14        8.32        6.95      1.02 o 
   0   6  14        2.37        2.45      0.74 o 
   1   6  14      152.23      151.16      3.66 o 
   2   6  14        3.12        2.26      0.83 o 
   3   6  14        1.02       -0.76      1.14 o 
   4   6  14        9.47       10.49      2.11 o 
   5   6  14        2.52        3.48      1.11 o 
   6   6  14       11.61       12.99      1.88 o 
  -3   7  14       33.18       36.41      3.37 o 
  -2   7  14       35.61       42.60      2.83 o 
  -1   7  14        0.03        0.79      0.92 o 
   0   7  14        0.27        0.53      0.68 o 
   1   7  14      125.04      118.97      3.33 o 
   2   7  14        6.78        8.87      1.20 o 
   3   7  14        0.01       -0.03      0.91 o 
   4   7  14        0.03       -0.41      1.21 o 
   5   7  14       50.71       55.93      2.51 o 
  -2   8  14        0.07        0.04      1.61 o 
  -1   8  14        0.01        0.18      1.24 o 
   0   8  14        3.71        3.66      1.17 o 
   1   8  14       19.74       23.88      1.75 o 
   2   8  14        2.74        1.62      0.76 o 
   3   8  14        4.23        4.98      1.04 o 
   4   8  14        8.99        7.74      1.21 o 
   5   8  14        8.82        9.17      1.66 o 
  -1   9  14        0.82       -0.08      0.65 o 
   0   9  14        1.05        2.13      0.85 o 
   1   9  14        9.13       11.98      1.39 o 
   2   9  14       31.17       33.44      2.09 o 
   3   9  14        9.51        9.89      1.29 o 
   4   9  14        3.62        2.19      0.77 o 
   0  10  14        3.96        3.76      1.12 o 
   1  10  14        9.47        8.11      1.52 o 
   2  10  14        4.73        4.37      1.31 o 
   3  10  14        2.83        3.85      0.94 o 
   4  10  14        7.16        5.77      1.08 o 
  -1  -6  15        5.58        5.56      1.03 o 
   0  -6  15       17.57       18.80      1.71 o 
   1  -6  15        0.64        1.44      0.79 o 
   2  -6  15        0.44        1.64      0.82 o 
  -2  -5  15        2.30        2.95      2.17 o 
  -1  -5  15        0.01        0.39      0.71 o 
   0  -5  15       14.61       12.83      1.48 o 
   1  -5  15        0.10        0.06      0.67 o 
   2  -5  15       15.42       14.77      1.56 o 
   3  -5  15        2.75        2.48      0.87 o 
  -3  -4  15       20.85       24.21      4.25 o 
  -2  -4  15        0.23        1.67      0.73 o 
  -1  -4  15       22.59       22.64      1.86 o 
   0  -4  15       10.54       10.34      1.39 o 
   1  -4  15       27.20       24.86      1.85 o 
   2  -4  15        6.12        5.35      1.08 o 
   3  -4  15        8.63       11.31      1.39 o 
   4  -4  15        0.00       -0.31      0.63 o 
  -3  -3  15        3.83        5.18      1.37 o 
  -2  -3  15       45.46       42.53      2.16 o 
  -1  -3  15      161.89      153.86      3.85 o 
   0  -3  15        2.73        4.59      1.06 o 
   1  -3  15       10.25       11.51      1.36 o 
   2  -3  15        0.01       -0.11      0.69 o 
   3  -3  15        4.57        5.12      1.06 o 
   4  -3  15        0.95        2.52      0.89 o 
  -3  -2  15        1.93        1.96      1.04 o 
  -2  -2  15        0.46        0.98      0.83 o 
  -1  -2  15       32.43       33.18      1.94 o 
   0  -2  15        3.60        2.58      0.95 o 
   1  -2  15        0.98        0.71      0.75 o 
   2  -2  15        5.64        3.48      0.91 o 
   3  -2  15        0.04        0.94      0.90 o 
   4  -2  15        5.31        5.56      1.37 o 
   5  -2  15        2.83        2.93      1.09 o 
  -3  -1  15        3.96        3.95      1.03 o 
  -2  -1  15        1.32        0.91      1.38 o 
  -1  -1  15       22.58       21.41      1.96 o 
   0  -1  15        0.16        0.22      0.72 o 
   1  -1  15       26.97       27.34      1.90 o 
   2  -1  15        4.08        3.85      1.30 o 
   3  -1  15        3.50        3.74      1.26 o 
   4  -1  15        4.46        2.05      1.44 o 
   5  -1  15        0.12        1.49      0.93 o 
  -4   0  15       15.23       16.56      2.11 o 
  -3   0  15       22.71       22.31      1.76 o 
  -2   0  15       26.20       32.21      2.98 o 
  -1   0  15       12.87       10.56      1.25 o 
   0   0  15        9.00        7.36      1.05 o 
   1   0  15       39.90       36.87      2.66 o 
   2   0  15        0.38        0.46      1.04 o 
   3   0  15        0.19        0.43      0.95 o 
   4   0  15        1.71        2.93      1.29 o 
   5   0  15        1.79        2.71      1.18 o 
  -4   1  15        0.02        1.08      1.08 o 
  -3   1  15       19.84       24.74      1.56 o 
  -2   1  15        4.01        3.76      0.85 o 
  -1   1  15        7.34        4.88      0.77 o 
   0   1  15       63.85       51.58      2.05 o 
   1   1  15       38.66       36.30      1.82 o 
   2   1  15       27.58       25.57      1.62 o 
   3   1  15        2.88        4.40      1.02 o 
   4   1  15        5.11        2.51      1.63 o 
   5   1  15        2.42        1.92      1.01 o 
   6   1  15        6.01        5.34      1.26 o 
  -4   2  15        9.17       12.96      1.91 o 
  -3   2  15       19.89       19.80      1.44 o 
  -2   2  15        0.53       -0.77      0.65 o 
  -1   2  15       66.51       54.57      2.20 o 
   0   2  15      340.75      319.46      6.54 o 
   1   2  15       75.63       81.22      2.60 o 
   2   2  15       14.16       15.81      1.47 o 
   3   2  15       61.92       62.80      2.90 o 
   4   2  15       12.29       12.64      1.39 o 
   5   2  15        8.75        9.50      1.28 o 
   6   2  15        0.07        0.35      0.85 o 
  -3   3  15       11.32       15.48      2.32 o 
  -2   3  15       51.09       50.32      2.20 o 
  -1   3  15        1.40        0.43      0.65 o 
   0   3  15        3.82        5.69      1.00 o 
   1   3  15       21.89       24.10      1.80 o 
   2   3  15       29.98       31.97      2.68 o 
   3   3  15       17.02       17.13      1.76 o 
   4   3  15        5.67        6.39      1.09 o 
   5   3  15        4.32        2.91      1.03 o 
   6   3  15        0.22        0.44      1.07 o 
  -3   4  15       16.43       17.23      2.03 o 
  -2   4  15        4.10        7.26      1.10 o 
  -1   4  15        1.90        1.75      0.76 o 
   0   4  15        3.86        6.28      1.01 o 
   1   4  15       75.04       83.16      2.96 o 
   2   4  15       16.28       16.53      1.49 o 
   3   4  15        1.71        1.11      0.66 o 
   4   4  15        2.22        3.12      0.87 o 
   5   4  15       16.14       16.20      1.58 o 
   6   4  15        0.01        0.48      0.84 o 
  -3   5  15        3.85        2.45      0.88 o 
  -2   5  15        2.62        3.64      1.11 o 
  -1   5  15        3.48        4.91      1.19 o 
   0   5  15       15.96       17.16      1.48 o 
   1   5  15       39.66       37.45      2.52 o 
   2   5  15       67.17       60.14      4.16 o 
   3   5  15        8.36        9.23      1.24 o 
   4   5  15       20.22       20.01      1.70 o 
   5   5  15       13.33       14.66      1.59 o 
   6   5  15        5.90        5.48      1.54 o 
  -3   6  15        8.85        7.89      1.43 o 
  -2   6  15        0.54        0.09      0.85 o 
  -1   6  15        6.18        7.84      1.42 o 
   0   6  15       21.69       21.17      2.03 o 
   1   6  15       27.20       27.77      1.83 o 
   2   6  15       10.52        8.75      1.25 o 
   3   6  15        0.95        1.59      1.00 o 
   4   6  15        3.41        5.12      1.05 o 
   5   6  15       36.58       36.78      2.25 o 
  -2   7  15       15.81       18.72      3.63 o 
  -1   7  15       25.09       28.29      2.45 o 
   0   7  15        0.26       -0.13      0.52 o 
   1   7  15        1.72        3.04      0.86 o 
   2   7  15        7.81        8.36      1.22 o 
   3   7  15        0.47       -0.48      0.62 o 
   4   7  15       27.56       25.33      1.92 o 
   5   7  15        0.05        0.96      0.75 o 
  -2   8  15        9.81       12.19      1.73 o 
  -1   8  15        4.87        5.22      1.59 o 
   0   8  15        8.62        8.69      3.11 o 
   1   8  15        0.32        1.08      0.72 o 
   2   8  15        5.75        4.83      0.99 o 
   3   8  15        0.01       -0.27      0.62 o 
   4   8  15        5.26        4.77      1.01 o 
   5   8  15        6.05        8.66      1.49 o 
  -1   9  15       13.69       13.62      1.82 o 
   0   9  15        9.09        9.57      1.85 o 
   1   9  15        0.04       -0.55      0.54 o 
   2   9  15        0.01       -0.11      0.63 o 
   3   9  15        4.09        4.56      1.03 o 
   4   9  15        7.17        9.04      1.25 o 
   1  10  15        2.67        3.45      0.98 o 
   2  10  15       19.75       19.00      1.89 o 
   3  10  15        0.78        1.79      0.94 o 
  -1  -5  16        0.34        1.16      0.72 o 
   0  -5  16        9.61       11.35      1.40 o 
   1  -5  16        4.53        7.51      1.93 o 
   2  -5  16        6.96        6.31      1.14 o 
  -2  -4  16        2.17        2.73      1.12 o 
  -1  -4  16        0.02        0.78      0.76 o 
   0  -4  16       10.08       12.15      1.48 o 
   1  -4  16       15.79       13.89      1.53 o 
   2  -4  16        2.39        1.54      0.72 o 
   3  -4  16        0.71        0.96      0.74 o 
  -2  -3  16        0.34        0.75      0.77 o 
  -1  -3  16        9.36       11.23      1.35 o 
   0  -3  16       83.74       89.07      2.99 o 
   1  -3  16        0.00        0.72      0.79 o 
   2  -3  16        0.46        0.21      0.70 o 
   3  -3  16        1.96        2.23      1.12 o 
   4  -3  16        0.34        1.53      0.82 o 
  -3  -2  16       24.81       23.96      2.42 o 
  -2  -2  16       35.16       31.67      2.05 o 
  -1  -2  16       12.18       16.22      1.55 o 
   0  -2  16       12.19       14.93      1.47 o 
   1  -2  16       26.88       31.06      1.93 o 
   2  -2  16        0.00        0.06      1.01 o 
   3  -2  16        3.33        2.14      2.19 o 
   4  -2  16        0.63       -0.13      0.82 o 
  -3  -1  16        2.07        3.05      1.08 o 
  -2  -1  16        0.88        1.35      0.84 o 
  -1  -1  16        1.28        2.11      0.86 o 
   0  -1  16       10.82       12.75      1.86 o 
   1  -1  16        4.80        4.08      1.33 o 
   2  -1  16        4.82        5.95      1.49 o 
   3  -1  16        4.55        4.62      1.40 o 
   4  -1  16        4.34        2.73      1.13 o 
   5  -1  16        0.60        1.96      1.10 o 
  -3   0  16        0.00        0.82      0.78 o 
  -2   0  16       20.20       26.08      2.25 o 
  -1   0  16       56.96       55.17      3.08 o 
   0   0  16        4.03        4.60      1.37 o 
   1   0  16        0.34        0.35      1.07 o 
   2   0  16       12.33        9.23      2.75 o 
   3   0  16       74.35       80.99      4.30 o 
   4   0  16        6.16        9.85      1.77 o 
   5   0  16        1.43        2.92      1.01 o 
  -3   1  16        9.41        6.72      1.56 o 
  -2   1  16        8.29        4.74      1.37 o 
  -1   1  16       38.75       36.60      5.38 o 
   0   1  16        0.52        0.90      1.16 o 
   1   1  16        9.65        8.66      1.70 o 
   2   1  16        0.01        0.92      1.07 o 
   3   1  16       13.10       12.83      1.87 o 
   4   1  16       18.05       16.27      2.09 o 
   5   1  16        7.72        7.46      1.41 o 
  -3   2  16        3.86        5.00      2.69 o 
  -2   2  16       12.88       13.17      1.42 o 
  -1   2  16        2.33        2.36      0.80 o 
   0   2  16       25.95       30.48      2.31 o 
   1   2  16       15.28       18.54      1.50 o 
   2   2  16        0.21       -0.25      0.62 o 
   3   2  16        9.73        9.97      1.26 o 
   4   2  16       19.14       21.55      1.72 o 
   5   2  16        0.04        1.01      1.69 o 
  -3   3  16        0.97        1.00      2.33 o 
  -2   3  16       44.03       47.71      2.23 o 
  -1   3  16        3.13        1.61      0.79 o 
   0   3  16       10.45       11.28      1.36 o 
   1   3  16       12.73       13.25      1.37 o 
   2   3  16        7.35        6.04      1.08 o 
   3   3  16        1.06       -0.39      0.68 o 
   4   3  16        0.95        0.62      0.79 o 
   5   3  16        6.44        7.17      1.17 o 
  -3   4  16       15.71       14.59      1.84 o 
  -2   4  16       52.71       51.49      2.82 o 
  -1   4  16        0.64        0.55      1.00 o 
   0   4  16       17.05       16.63      1.50 o 
   1   4  16        5.70        7.21      1.12 o 
   2   4  16      140.90      149.73      4.06 o 
   3   4  16        2.92        3.20      1.08 o 
   4   4  16        1.41        2.10      0.80 o 
   5   4  16        0.23       -0.16      0.71 o 
  -2   5  16       10.14        8.59      1.51 o 
  -1   5  16        0.04        0.59      0.69 o 
   0   5  16        0.11       -0.73      0.64 o 
   1   5  16       12.86       14.28      2.05 o 
   2   5  16       54.85       54.61      2.34 o 
   3   5  16        5.81        7.37      1.11 o 
   4   5  16        1.42        0.99      0.71 o 
   5   5  16        0.42        0.09      0.70 o 
  -2   6  16       40.36       44.90      2.90 o 
  -1   6  16       14.54       14.98      1.93 o 
   0   6  16        0.30        0.17      0.59 o 
   1   6  16        4.46        4.33      0.92 o 
   2   6  16       32.68       32.74      3.33 o 
   3   6  16        3.83        4.82      1.23 o 
   4   6  16        1.41        2.05      0.79 o 
   5   6  16        3.20        6.40      1.13 o 
  -2   7  16        8.88        7.07      1.63 o 
  -1   7  16        0.01        0.28      0.75 o 
   0   7  16        0.05        1.14      0.71 o 
   1   7  16        0.09       -0.05      0.52 o 
   2   7  16        0.40        0.87      0.70 o 
   3   7  16        0.09       -0.27      0.66 o 
   4   7  16        2.30        4.67      0.94 o 
   5   7  16       21.47       20.76      1.86 o 
  -1   8  16        9.79       10.66      1.63 o 
   0   8  16        0.01       -0.71      0.60 o 
   1   8  16       11.17       12.43      1.41 o 
   2   8  16        0.35        0.06      0.63 o 
   3   8  16        5.00        7.26      1.18 o 
   4   8  16        0.35        0.33      0.63 o 
   0   9  16        1.02        1.50      0.85 o 
   1   9  16       14.13       17.58      2.10 o 
   2   9  16       11.95       10.46      1.34 o 
   3   9  16        1.03        0.32      0.58 o 
   0  -4  17       30.32       31.33      2.11 o 
   1  -4  17        1.73        0.93      0.74 o 
   2  -4  17        6.45        3.72      1.79 o 
  -1  -3  17        0.01        0.17      1.01 o 
   0  -3  17        7.69        6.87      1.16 o 
   1  -3  17       11.16       10.00      1.62 o 
   2  -3  17        0.10        0.94      1.32 o 
   3  -3  17        3.70        5.75      1.31 o 
  -2  -2  17        3.49        6.19      1.73 o 
  -1  -2  17        3.67        4.23      0.96 o 
   0  -2  17       11.20       11.33      1.81 o 
   1  -2  17        1.06        1.86      1.06 o 
   2  -2  17        1.25        0.45      0.85 o 
   3  -2  17        0.03        0.40      1.80 o 
   4  -2  17        0.94        0.45      0.92 o 
  -2  -1  17       10.85       13.07      1.92 o 
  -1  -1  17       10.60       14.05      1.99 o 
   0  -1  17        0.01        0.47      1.01 o 
   1  -1  17       19.89       20.87      2.37 o 
   2  -1  17        2.82        2.03      1.12 o 
   3  -1  17       23.86       24.14      4.08 o 
   4  -1  17        1.35        0.40      0.78 o 
  -2   0  17        0.63        0.52      1.06 o 
  -1   0  17        0.96        1.06      1.11 o 
   0   0  17       41.45       48.14      2.92 o 
   1   0  17       38.95       45.19      3.14 o 
   2   0  17       11.63       12.51      1.94 o 
   3   0  17       16.38       13.64      2.01 o 
   4   0  17        0.07       -0.25      1.50 o 
  -2   1  17        9.41        8.16      1.63 o 
  -1   1  17        1.56        2.42      1.22 o 
   0   1  17       19.02       21.10      2.36 o 
   1   1  17       51.48       59.88      4.07 o 
   2   1  17       26.11       31.78      3.21 o 
   3   1  17        0.64       -0.05      1.02 o 
   4   1  17        0.42        1.12      0.89 o 
   5   1  17        0.10        1.88      1.42 o 
  -2   2  17        0.00       -0.04      0.75 o 
  -1   2  17        0.18        0.33      0.92 o 
   0   2  17        0.18       -0.43      0.97 o 
   1   2  17       21.58       21.02      2.32 o 
   2   2  17       12.60       12.58      1.93 o 
   3   2  17        0.97        0.56      1.43 o 
   4   2  17       12.97       14.86      3.08 o 
   5   2  17       14.82       16.78      2.08 o 
  -2   3  17        3.06        2.62      0.92 o 
  -1   3  17        0.98        0.42      0.74 o 
   0   3  17        6.00        6.74      1.11 o 
   1   3  17       12.22       11.59      1.31 o 
   2   3  17       44.28       47.03      2.23 o 
   3   3  17       33.37       29.32      1.94 o 
   4   3  17        9.57        8.77      1.29 o 
   5   3  17        0.02        0.34      2.16 o 
  -2   4  17        3.18        3.88      1.16 o 
  -1   4  17        3.71        1.94      0.85 o 
   0   4  17        6.11        7.59      1.27 o 
   1   4  17       78.47       83.45      2.84 o 
   2   4  17       23.56       24.26      1.83 o 
   3   4  17       11.36       13.55      1.69 o 
   4   4  17        2.39        3.66      1.11 o 
   5   4  17        0.74        2.15      0.83 o 
  -2   5  17        4.97        2.35      0.93 o 
  -1   5  17        2.50        3.22      0.84 o 
   0   5  17        5.00        6.20      1.07 o 
   1   5  17        1.92        3.11      0.86 o 
   2   5  17        0.01       -0.44      0.61 o 
   3   5  17        6.20        5.94      1.08 o 
   4   5  17        2.91        2.78      0.98 o 
   5   5  17        2.47        1.73      0.83 o 
  -1   6  17       20.29       25.11      2.35 o 
   0   6  17        8.77        8.15      1.14 o 
   1   6  17        0.16        1.23      0.63 o 
   2   6  17       15.76       13.76      1.48 o 
   3   6  17        4.51        6.59      1.05 o 
   4   6  17        0.10       -0.41      0.59 o 
  -1   7  17       41.13       43.00      3.55 o 
   0   7  17        6.63        7.60      1.57 o 
   1   7  17       11.22       13.81      1.45 o 
   2   7  17       15.20       12.85      1.47 o 
   3   7  17        1.25        0.75      0.73 o 
   4   7  17        0.19        0.18      0.60 o 
   0   8  17        1.76        0.61      0.72 o 
   1   8  17        5.14        4.56      0.94 o 
   2   8  17        2.85        1.72      0.72 o 
   3   8  17        1.60        2.00      0.99 o 
   0  -3  18       19.37       16.79      2.15 o 
   1  -3  18        0.45        2.09      1.01 o 
  -1  -2  18        1.73        1.34      0.88 o 
   0  -2  18        0.17        1.19      0.97 o 
   1  -2  18        0.19        1.35      1.09 o 
   2  -2  18        0.47        0.75      0.84 o 
   3  -2  18        2.14        0.27      0.79 o 
  -1  -1  18        3.22        6.39      1.46 o 
   0  -1  18       15.57       16.78      2.10 o 
   1  -1  18        4.38        7.38      1.65 o 
   2  -1  18        0.10        1.90      1.02 o 
   3  -1  18        0.09        0.72      1.24 o 
  -1   0  18        5.58        6.05      1.39 o 
   0   0  18       14.47       14.91      2.01 o 
   1   0  18        0.23        1.50      0.98 o 
   2   0  18        0.40        0.02      0.75 o 
   3   0  18        1.88        2.33      1.03 o 
   4   0  18        0.25        0.70      0.82 o 
  -2   1  18        7.51        8.49      1.58 o 
  -1   1  18        9.90       16.78      2.17 o 
   0   1  18        1.12       -0.38      1.15 o 
   1   1  18        6.49        7.09      1.58 o 
   2   1  18       15.71       20.84      4.72 o 
   3   1  18       10.16       16.57      2.16 o 
   4   1  18        0.05       -0.09      1.10 o 
  -2   2  18        6.97        6.45      1.46 o 
  -1   2  18        5.89        6.87      1.53 o 
   0   2  18       10.32        9.47      1.76 o 
   1   2  18       28.26       26.87      4.80 o 
   2   2  18       11.31       12.29      2.33 o 
   3   2  18       13.81       13.04      1.99 o 
   4   2  18        0.53        1.84      1.00 o 
  -2   3  18       11.05       18.82      1.69 o 
  -1   3  18       48.08       45.57      2.23 o 
   0   3  18        2.19        3.49      1.26 o 
   1   3  18        1.61        3.19      1.21 o 
   2   3  18       15.32       13.19      1.92 o 
   3   3  18       26.99       24.99      2.51 o 
   4   3  18        0.03        0.81      0.94 o 
  -1   4  18        7.24        9.43      1.62 o 
   0   4  18        0.73        1.32      0.72 o 
   1   4  18        1.42        2.12      1.05 o 
   2   4  18       38.44       43.85      2.29 o 
   3   4  18        3.06        4.47      0.95 o 
   4   4  18        0.09       -0.28      0.60 o 
  -1   5  18       14.40       16.03      1.95 o 
   0   5  18        3.40        4.57      0.92 o 
   1   5  18       13.72       11.22      1.37 o 
   2   5  18        4.93        5.01      1.04 o 
   3   5  18        0.11        1.76      0.70 o 
   4   5  18        0.14       -0.31      0.94 o 
   0   6  18        8.34       14.05      1.49 o 
   1   6  18        0.66        0.80      0.70 o 
   2   6  18       10.93       13.27      1.48 o 
   3   6  18        2.06        2.38      0.77 o 
   4   6  18        1.16        1.78      1.10 o 
   0   7  18       13.14       12.46      1.74 o 
   1   7  18        0.44        1.42      0.71 o 
   2   7  18        4.67        7.89      1.17 o 
   3   7  18        1.57        2.83      1.19 o 
   0  -1  19        6.65        6.34      2.21 o 
   1  -1  19       13.84       17.49      2.63 o 
   2  -1  19        5.92        6.83      1.48 o 
   0   0  19        5.73        5.64      1.86 o 
   1   0  19       10.69       12.09      2.39 o 
   2   0  19        6.76       10.79      1.76 o 
   3   0  19        0.01        2.16      0.96 o 
  -1   1  19        0.17        1.03      0.96 o 
   0   1  19       10.36       12.32      1.87 o 
   1   1  19        3.79        6.14      1.60 o 
   2   1  19        0.72        1.30      0.88 o 
   3   1  19        0.58        1.47      3.00 o 
  -1   2  19        0.00       -0.23      1.57 o 
   0   2  19        0.03        1.87      1.00 o 
   1   2  19        1.17        0.99      2.10 o 
   2   2  19       12.54       12.50      1.87 o 
   3   2  19        4.63        5.00      1.56 o 
  -1   3  19        1.43        3.90      1.19 o 
   0   3  19        4.69        7.47      1.45 o 
   1   3  19        1.31        0.79      0.79 o 
   2   3  19        7.41        8.61      1.68 o 
   3   3  19        5.08        8.24      3.90 o 
   0   4  19        0.01       -1.30      0.87 o 
   1   4  19        1.96        0.20      1.33 o 
   2   4  19        1.95        0.03      0.91 o 
   3   4  19       12.88       15.17      3.08 o 
   0   5  19       15.38       22.35      1.86 o 
   1   5  19        3.59        6.33      1.06 o 
   2   5  19        0.12        0.79      1.16 o 
   3   5  19       10.77       11.66      1.37 o 
   1   6  19        0.01       -0.77      0.70 o 
   2   6  19        3.22        2.93      0.82 o 
                                                 
